# Supplementary material for: Density-dependent effects are the main determinants of variation in growth dynamics between closely related bacterial strains
Source: PLoS Comput Biol. 2022 Oct 3;18(10):e1010565. doi: 10.1371/journal.pcbi.1010565 (PMC9578580; doi:10.1371/journal.pcbi.1010565)
Supplement: S1 Data — (XLSX) [file pcbi.1010565.s016.xlsx]

## Sheet: K12
		K12 MG1655
		Time [hrs]
		0	1	2	3	8	16	24	32	40	48	56
CFU [CFU/ml]	Replicate 1	691167	N/A	N/A	N/A	7.66667e+08	2.36667e+09	3400000000	2.23333e+09	1400000000	1.03333e+09	N/A
	Replicate 2	326733	N/A	N/A	N/A	900000000	1900000000	1700000000	2.43333e+09	1.46667e+09	600000000	N/A
	Replicate 3	754000	N/A	N/A	250000000	7.33333e+08	2.06667e+09	2.33333e+09	1700000000	400000000	1.13333e+09	N/A
	Replicate 4	615767	N/A	N/A	2.66667e+08	7.66667e+08	2200000000	3.03333e+09	2.06667e+09	1000000000	1.16667e+09	N/A

## Sheet: Human 8
		Human 8
		Time [hrs]
		0	1	2	3	8	16	24	32	40	48	56
CFU [CFU/ml]	Replicate 1	695067	N/A	N/A	N/A	7.66667e+08	1000000000	1.43333e+09	1.53333e+09	1200000000	9.66667e+08	500000000
	Replicate 2	721800	N/A	N/A	N/A	600000000	8.66667e+08	9.66667e+08	1.16667e+09	1300000000	1.06667e+09	N/A
	Replicate 3	721800	N/A	N/A	140000000	6.33333e+08	1.86667e+09	1.56667e+09	9.66667e+08	5.66667e+08	7.66667e+08	N/A
	Replicate 4	347533	N/A	N/A	6.66667e+07	8.66667e+08	1200000000	1.63333e+09	1200000000	1.13333e+09	8.66667e+08	N/A

## Sheet: Human 61
		Human 61
		Time [hrs]
		0	1	2	3	8	16	24	32	40	48	56
CFU [CFU/ml]	Replicate 1	492900	N/A	N/A	N/A	2.66667e+08	2.53333e+09	2.23333e+09	7.33333e+08	8.66667e+08	800000000	7.33333e+08
	Replicate 2	445200	N/A	N/A	N/A	300000000	1.53333e+09	2600000000	1.03333e+09	4.66667e+08	7.66667e+08	400000000
	Replicate 3	747300	N/A	N/A	N/A	4.66667e+08	1800000000	2.16667e+09	6.66667e+08	6.33333e+08	7.33333e+08	N/A
	Replicate 4	540600	N/A	N/A	3.56667e+08	5.33333e+08	2.03333e+09	1.86667e+09	800000000	7.66667e+08	7.33333e+08	N/A
	Replicate 5	572400	N/A	N/A	250000000	200000000	2200000000	2200000000	8.66667e+08	8.33333e+08	1.06667e+09	N/A

## Sheet: Elephant 23
		Elephant 23
		Time [hrs]
		0	1	2	3	8	16	24	32	40	48	56
CFU [CFU/ml]	Replicate 1	793600	N/A	N/A	N/A	900000000	1600000000	1700000000	8.33333e+08	6.66667e+08	3.66667e+08	200000000
	Replicate 2	422400	N/A	N/A	N/A	1.63333e+09	2600000000	2700000000	6.33333e+08	3.33333e+08	2.33333e+08	3.33333e+07
	Replicate 3	678400	N/A	N/A	N/A	1300000000	1.43333e+09	1.56667e+09	1.53333e+09	4.66667e+08	1.66667e+08	N/A
	Replicate 4	563200	N/A	N/A	390000000	1.16667e+09	2.43333e+09	1.96667e+09	5.66667e+08	4.33333e+08	1.33333e+08	N/A
	Replicate 5	755200	N/A	N/A	3.73333e+08	1300000000	2300000000	2300000000	1100000000	4.66667e+08	300000000	N/A

## Sheet: sheep 47
		Sheep 47
		Time [hrs]
		0	1	2	3	8	16	24	32	40	48	56
CFU [CFU/ml]	Replicate 1	535500	N/A	N/A	N/A	8.33333e+08	1.53333e+09	1.86667e+09	900000000	6.66667e+08	5.66667e+08	400000000
	Replicate 2	588000	N/A	N/A	N/A	1.13333e+09	2.26667e+09	1.66667e+09	1.13333e+09	3.66667e+08	300000000	N/A
	Replicate 3	693000	N/A	N/A	5.96667e+08	8.66667e+08	2400000000	2200000000	6.66667e+08	700000000	6.33333e+08	N/A
	Replicate 4	577500	N/A	N/A	390000000	7.66667e+08	1.96667e+09	1.46667e+09	1100000000	700000000	400000000	N/A

## Sheet: Lion 58
		Lion 58
		Time [hrs]
		0	1	2	3	8	16	24	32	40	48	56
CFU [CFU/ml]	Replicate 1	652800	N/A	N/A	N/A	1.33333e+09	2.66667e+09	2.73333e+09	1.53333e+09	1.53333e+09	8.33333e+08	7.33333e+08
	Replicate 2	422400	N/A	N/A	N/A	1.63333e+09	2700000000	2400000000	1.86667e+09	700000000	700000000	N/A
	Replicate 3	451200	N/A	N/A	6.33333e+08	1.66667e+09	2700000000	1.83333e+09	1.16667e+09	1.06667e+09	9.33333e+08	N/A
	Replicate 4	614400	N/A	N/A	380000000	1900000000	3100000000	3.43333e+09	2200000000	1.56667e+09	1200000000	N/A

## Sheet: 8739
		8739
		Time [hrs]
		0	1	2	3	8	16	24	32	40	48	56
CFU [CFU/ml]	Replicate 1	653839	3.76667e+06	32000000	240000000	1000000000	1.33333e+09	1.46667e+09	1.23333e+09	1.26667e+09	8.33333e+08	4.86667e+08
	Replicate 2	1.14422e+06	5.86667e+06	43000000	1.83333e+08	800000000	1.56667e+09	1.63333e+09	1800000000	1500000000	600000000	4.06667e+08
	Replicate 3	1.58011e+06	N/A	N/A	2.86667e+08	1.16667e+09	1.43333e+09	1.46667e+09	1.03333e+09	9.33333e+08	9.66667e+08	5.03333e+08
	Replicate 4	1.36217e+06	N/A	N/A	260000000	6.33333e+08	N/A	1.03333e+09	7.33333e+08	9.33333e+08	6.33333e+08	4.73333e+08
	Replicate 5	490380	3.36667e+06	3.36667e+07	160000000	7.66667e+08	1300000000	1800000000	1.76667e+09	N/A	8.66667e+08	4.06667e+08
	Replicate 6	708326	N/A	N/A	3.76667e+08	1.43333e+09	N/A	1.23333e+09	1.13333e+09	N/A	7.33333e+08	3.26667e+08
	Replicate 7	681083	N/A	N/A	2.56667e+08	1.03333e+09	1300000000	900000000	1.23333e+09	N/A	500000000	4.03333e+08

## Sheet: Leopard 31
		Leopard 31
		Time [hrs]
		0	1	2	3	8	16	24	32	40	48	56
CFU [CFU/ml]	Replicate 1	480125	3.16667e+06	2.96667e+07	110000000	7.66667e+08	1.76667e+09	1900000000	7.66667e+08	8.66667e+08	6.66667e+08	340000000
	Replicate 2	742012	3.43333e+06	3.36667e+07	1.63333e+08	4.66667e+08	1500000000	2100000000	1.43333e+09	900000000	6.33333e+08	6.56667e+08
	Replicate 3	1.24396e+06	N/A	N/A	1.83333e+08	1100000000	1.23333e+09	1500000000	900000000	6.33333e+08	6.33333e+08	4.96667e+08
	Replicate 4	611069	2.43333e+06	2.46667e+07	210000000	1133333333	1266666667	2033333333	9.66667e+08	6.33333e+08	300000000	2.33333e+08
	Replicate 5	654717	3000000	28000000	1.66667e+08	6.66667e+08	1700000000	1833333333	9.33333e+08	N/A	2.66667e+08	2.46667e+08
	Replicate 6	654717	N/A	N/A	2.56667e+08	5.66667e+08	1233333333	1766666667	1133333333	N/A	6.66667e+08	640000000

## Sheet: Giraffe 32
		Giraffe 32
		Time [hrs]
		0	1	2	3	8	16	24	32	40	48	56
CFU [CFU/ml]	Replicate 1	618415	N/A	N/A	2.06667e+08	1.53333e+09	2000000000	2500000000	1.03333e+09	8.66667e+08	4.33333e+08	2.83333e+08
	Replicate 2	375466	N/A	N/A	3.16667e+08	9.33333e+08	2200000000	2.03333e+09	700000000	7.33333e+08	2.33333e+08	2.33333e+08
	Replicate 3	728846	2.96667e+06	3.16667e+07	1.73333e+08	1.46667e+09	2.43333e+09	2.56667e+09	1.03333e+09	N/A	300000000	2.13333e+08
	Replicate 4	706760	4.06667e+06	4.06667e+07	2.83333e+08	1.56667e+09	4.06667e+09	1.73333e+09	800000000	N/A	200000000	2.36667e+08
	Replicate 5	1.52395e+06	N/A	N/A	2.53333e+08	1.56667e+09	2900000000	2.26667e+09	1.33333e+09	N/A	3.33333e+08	2.63333e+08

## Sheet: cougar 44
		Cougar 44
		Time [hrs]
		0	1	2	3	8	16	24	32	40	48	56
CFU [CFU/ml]	Replicate 1	433582	3.76667e+06	3.56667e+07	120000000	1300000000	2.36667e+09	2.06667e+09	6.66667e+08	9.33333e+08	8.66667e+08	750000000
	Replicate 2	722637	N/A	N/A	330000000	1.36667e+09	2500000000	2.16667e+09	1000000000	5.33333e+08	6.33333e+08	6.36667e+08
	Replicate 3	330348	N/A	N/A	2.76667e+08	7.33333e+08	2.03333e+09	2.16667e+09	1.33333e+09	7.66667e+08	6.33333e+08	7.46667e+08
	Replicate 4	516170	3.03333e+06	2.66667e+07	1.56667e+08	4.33333e+08	900000000	1233333333	5.33333e+08	500000000	4.66667e+08	4.96667e+08
	Replicate 5	825871	4.23333e+06	49000000	200000000	6.33333e+08	2500000000	2433333333	8.66667e+08	N/A	7.33333e+08	1003333333
	Replicate 6	929105	N/A	N/A	210000000	6.33333e+08	1633333333	1433333333	9.33333e+08	N/A	300000000	4.66667e+08
	Replicate 7	784578	N/A	N/A	290000000	1066666667	1866666667	1566666667	6.66667e+08	N/A	7.66667e+08	6.93333e+08

[truncated: 1 more sheets: Giraffe 68]
