# Supplementary material for: Density-dependent effects are the main determinants of variation in growth dynamics between closely related bacterial strains
Source: PLoS Comput Biol. 2022 Oct 3;18(10):e1010565. doi: 10.1371/journal.pcbi.1010565 (PMC9578580; doi:10.1371/journal.pcbi.1010565)
Supplement: S2 Data — (XLSX) [file pcbi.1010565.s017.xlsx]

## Sheet: K12
			K12 MG1655																						K12 MG1655																						K12 MG1655
			Time [hr.]																						Time [hr.]																						Time [hr.]
			0	0.188611	0.377222	0.565556	0.754167	0.942778	1.13139	1.32	1.50861	1.69722	1.88583	2.07444	2.26306	2.45139	2.64	2.82861	3.01722	3.20583	3.39444	3.58306	3.77167	3.96028	4.14889	4.33722	4.52583	4.71444	4.90306	5.09167	5.28028	5.46889	5.6575	5.84611	6.03472	6.22333	6.41167	6.60028	6.78889	6.9775	7.16611	7.35472	7.54333	7.73194	7.92056	8.10917	8.29778	8.48611	8.67472
OD measurements	31.5.18	Replicate 1	0.0296032	0.0297363	0.039129	0.0504577	0.0639684	0.0864795	0.112404	0.149641	0.199767	0.26156	0.309908	0.422447	0.475936	0.543913	0.592144	0.644984	0.693361	0.749468	0.813396	0.870136	0.947852	1.00086	1.07594	1.12781	1.18673	1.24176	1.31638	1.38851	1.4778	1.55425	1.65201	1.75784	1.84653	1.83734	1.82407	1.80764	1.80356	1.78253	1.77772	1.76735	1.76735	1.75389	1.74839	1.74761	1.73589	1.7289	1.73123
		Replicate 2	0.0261522	0.0276098	0.0350857	0.0466124	0.0628428	0.0838571	0.111796	0.147712	0.200461	0.275325	0.320299	0.434481	0.501852	0.544999	0.605428	0.668699	0.717705	0.776355	0.838385	0.898159	0.967897	1.02369	1.09423	1.14498	1.21576	1.27878	1.35516	1.45157	1.54335	1.63161	1.74682	1.84905	1.91863	1.91337	1.89509	1.89336	1.8813	1.87873	1.86001	1.86764	1.85325	1.84905	1.84737	1.83235	1.83567	1.83567	1.82986
		Replicate 3	0.0214064	0.0265494	0.0383181	0.0501822	0.0638276	0.0869176	0.117595	0.156438	0.207089	0.275325	0.32112	0.427616	0.505213	0.556203	0.614493	0.674332	0.728952	0.780558	0.838385	0.899739	0.96495	1.02458	1.08154	1.14597	1.21839	1.28487	1.35516	1.4327	1.52181	1.61008	1.70891	1.84821	1.95509	1.95689	1.94433	1.93898	1.93276	1.92303	1.90987	1.89595	1.89942	1.88474	1.8856	1.87104	1.86849	1.85916	1.85747
	5.6.18	Replicate 1	0.0174802	0.023511	0.0260198	0.0336099	0.0459283	0.0612985	0.0848757	0.1062	0.135782	0.178931	0.239558	0.308089	0.4099	0.4707	0.535816	0.603103	0.654151	0.711478	0.763853	0.821413	0.898554	0.96453	1.03529	1.10325	1.1589	1.25469	1.34288	1.42523	1.49798	1.59239	1.66677	1.74996	1.74134	1.73511	1.7289	1.72813	1.70662	1.71044	1.69977	1.6922	1.6907	1.67644	1.67197	1.66529	1.65642	1.65348	1.64251
		Replicate 2	0.0190476	0.0178716	0.0219319	0.028938	0.041568	0.0587798	0.0828403	0.104996	0.136887	0.182811	0.252528	0.312543	0.420576	0.468962	0.534742	0.595303	0.63832	0.703995	0.769736	0.838385	0.899343	0.974239	1.0443	1.12344	1.18315	1.26504	1.35634	1.43896	1.52314	1.63161	1.73433	1.79949	1.86085	1.85494	1.83984	1.84318	1.81912	1.8183	1.8282	1.81419	1.81173	1.79382	1.79301	1.78333	1.77772	1.76576	1.76338
		Replicate 3	0.0207502	0.018394	0.0224578	0.0308024	0.0429272	0.0594784	0.0840025	0.106351	0.139418	0.185863	0.250847	0.316819	0.429504	0.473938	0.547718	0.617732	0.671511	0.745735	0.810497	0.88172	0.955325	1.02992	1.10755	1.19032	1.25632	1.33881	1.42089	1.51382	1.60085	1.7112	1.83901	1.91688	1.99981	2.01468	2.01002	2.00444	1.99242	1.99888	1.98598	1.9741	1.96592	1.95869	1.95419	1.94165	1.93365	1.91951	1.91337
	7.6.18	Replicate 1	0.0189168	0.0227209	0.0322713	0.0455182	0.0624213	0.08197	0.117135	0.150125	0.197689	0.274553	0.349373	0.439967	0.508588	0.558131	0.625137	0.681581	0.747769	0.799342	0.856786	0.928179	0.988325	1.03979	1.10516	1.1554	1.21262	1.29492	1.3646	1.44022	1.53321	1.64908	1.65863	1.64689	1.63959	1.63161	1.62872	1.62368	1.61794	1.6044	1.61008	1.60724	1.59521	1.59732	1.59944	1.59169	1.59098	1.58678	1.58748
		Replicate 2	0.0191784	0.0227209	0.0309358	0.0437442	0.0624213	0.0811009	0.112252	0.148194	0.19994	0.274168	0.349587	0.451053	0.508588	0.565051	0.631405	0.683481	0.745058	0.810135	0.873212	0.935513	0.996519	1.06024	1.13025	1.18571	1.25307	1.34288	1.42772	1.5072	1.59662	1.74525	1.76655	1.75626	1.74996	1.74213	1.74134	1.74369	1.7289	1.7289	1.72272	1.72426	1.72118	1.71197	1.7051	1.70738	1.71503	1.70433	1.70205
		Replicate 3	0.0161772	0.0229842	0.0312027	0.0459283	0.0655194	0.0863335	0.119283	0.154813	0.206038	0.265548	0.348947	0.442604	0.513807	0.568113	0.63621	0.700114	0.761784	0.824344	0.89265	0.955742	1.04385	1.11571	1.19187	1.26449	1.33649	1.43645	1.54403	1.63161	1.75389	1.92568	1.93631	1.92039	1.91863	1.92303	1.91249	1.89336	1.90203	1.88646	1.89942	1.9029	1.88474	1.88044	1.87959	1.86509	1.86594	1.8617	1.8617
	10.6.18	Replicate 1	0.0321376	0.0348171	0.0492191	0.0676406	0.0883802	0.113774	0.148998	0.190808	0.254025	0.314576	0.412672	0.45251	0.456653	0.474687	0.510933	0.515117	0.55428	0.587855	0.614493	0.64468	0.68793	0.704319	0.765234	0.808328	0.835042	0.868985	0.906876	0.930618	0.975088	1.01046	1.04656	1.04747	1.03126	1.03664	1.02814	1.02503	1.02236	1.0175	1.01134	1.00696	0.991767	0.984465	0.971275	0.980619	0.96369	0.962012	0.962851
		Replicate 2	0.0338779	0.0354888	0.0463386	0.0670742	0.0875023	0.111189	0.151092	0.196652	0.261939	0.337315	0.429031	0.490064	0.474687	0.494401	0.514331	0.540665	0.570906	0.602523	0.680948	0.679053	0.714095	0.752191	0.850364	0.859822	0.88522	0.942899	0.993061	1.03574	1.09234	1.13172	1.13416	1.13269	1.12781	1.12587	1.12102	1.12054	1.13074	1.13269	1.1371	1.12636	1.13269	1.13514	1.12976	1.12393	1.13416	1.13318	1.12733
		Replicate 3	0.0366997	0.0361612	0.0470232	0.065096	0.084148	0.111341	0.143074	0.185863	0.250287	0.318046	0.414292	0.436385	0.451053	0.474437	0.50082	0.526466	0.55428	0.590426	0.630208	0.671198	0.703023	0.742018	0.782667	0.835413	0.886	0.926556	0.97043	1.01971	1.0676	1.11812	1.13172	1.13612	1.14054	1.1249	1.13172	1.13367	1.12538	1.12636	1.12587	1.12684	1.12684	1.13025	1.1215	1.11619	1.12879	1.1249	1.11378
	12.6.18	Replicate 1	0.0237746	0.023511	0.0301359	0.0400763	0.0562713	0.080233	0.108916	0.137202	0.170906	0.219467	0.280361	0.359246	0.419875	0.45397	0.469955	0.494657	0.519322	0.546085	0.579905	0.599628	0.64681	0.682214	0.702699	0.753214	0.768695	0.851871	0.879392	0.934287	0.971275	1.02281	1.06668	1.11619	1.09897	1.07269	1.0985	1.09944	1.09518	1.08529	1.08014	1.06806	1.0881	1.06806	1.08575	1.07409	1.06254	1.07781	1.06899
		Replicate 2	0.0244341	0.0266818	0.0308024	0.0406183	0.0569671	0.0796551	0.108614	0.136413	0.175241	0.229893	0.310313	0.387851	0.448146	0.478191	0.499275	0.518532	0.551266	0.572026	0.612731	0.647419	0.68793	0.724636	0.763853	0.793633	0.847356	0.87978	0.947439	0.997818	1.04385	1.08999	1.1435	1.20427	1.22525	1.21892	1.21734	1.19341	1.18162	1.21053	1.19547	1.20375	1.19857	1.1806	1.19909	1.19392	1.19702	1.19238	1.18776
		Replicate 3	0.0246981	0.0227209	0.029204	0.0399409	0.0561322	0.0795107	0.110734	0.139101	0.174071	0.227723	0.275132	0.36271	0.417777	0.46377	0.473439	0.496193	0.531262	0.56895	0.597895	0.638018	0.678107	0.731284	0.765234	0.789374	0.829494	0.878618	0.915265	0.962431	0.992198	1.03574	1.12684	1.1806	1.19289	1.17806	1.1806	1.1554	1.16945	1.16945	1.16794	1.16291	1.16945	1.17248	1.1589	1.1594	1.1589	1.1619	1.15491
[truncated: 38 more columns]

## Sheet: Human 8
			Human 8																						Human 8																						Human 8
			Time [hr.]																						Time [hr.]																						Time [hr.]
			0	0.188611	0.377222	0.565556	0.754167	0.942778	1.13139	1.32	1.50861	1.69722	1.88583	2.07444	2.26306	2.45139	2.64	2.82861	3.01722	3.20583	3.39444	3.58306	3.77167	3.96028	4.14889	4.33722	4.52583	4.71444	4.90306	5.09167	5.28028	5.46889	5.6575	5.84611	6.03472	6.22333	6.41167	6.60028	6.78889	6.9775	7.16611	7.35472	7.54333	7.73194	7.92056	8.10917	8.29778	8.48611	8.67472
OD measurements		Replicate 1	0.0257553	0.0278752	0.0337439	0.0442895	0.0562713	0.0711922	0.094117	0.109522	0.141164	0.176078	0.226641	0.287587	0.363144	0.414988	0.4707	0.525934	0.587	0.659386	0.728619	0.792567	0.854136	0.912461	0.972968	1.0452	1.1085	1.16241	1.20896	1.25037	1.30843	1.39214	1.44967	1.49536	1.54131	1.5945	1.59098	1.57631	1.57423	1.5611	1.55083	1.54743	1.53658	1.53186	1.52649	1.52047	1.51581	1.51448	1.50192
	31.5.18	Replicate 2	0.0211439	0.0254908	0.0305357	0.0402118	0.0523895	0.0673574	0.0877948	0.101549	0.132323	0.164949	0.210955	0.268218	0.340259	0.388524	0.447421	0.50082	0.557856	0.625137	0.695285	0.749808	0.809412	0.862867	0.922509	1.00086	1.05065	1.09518	1.13808	1.18878	1.24176	1.31354	1.35869	1.39699	1.45665	1.47264	1.46302	1.4541	1.44462	1.43458	1.42151	1.42958	1.41719	1.41165	1.40185	1.3982	1.38851	1.38369	1.38069
		Replicate 3	0.0202258	0.025623	0.0316032	0.0417038	0.0555763	0.070338	0.092936	0.107708	0.139576	0.174572	0.224301	0.285823	0.36076	0.412672	0.468714	0.52966	0.590712	0.66279	0.73429	0.801491	0.864775	0.926556	0.990475	1.08014	1.12879	1.18162	1.23267	1.29436	1.37351	1.42523	1.46366	1.51117	1.57007	1.55836	1.54471	1.53456	1.53119	1.51847	1.51382	1.5039	1.49864	1.4934	1.48428	1.47457	1.47393	1.46494	1.4611
		Replicate 4	0.0223263	0.0262845	0.0322713	0.0426551	0.0558542	0.072333	0.0958926	0.10937	0.14435	0.177252	0.227543	0.293896	0.368591	0.425497	0.487777	0.545814	0.607175	0.681897	0.761096	0.830601	0.898159	0.96369	1.03305	1.12587	1.17501	1.23374	1.28543	1.33881	1.42709	1.47715	1.52381	1.58118	1.63596	1.628	1.61436	1.61722	1.60015	1.59662	1.58188	1.58118	1.5611	1.56179	1.55288	1.54471	1.53726	1.52582	1.52248
	5.6.18	Replicate 1	0.0120266	0.0108645	0.0129321	0.0168283	0.0228525	0.0313361	0.0398055	0.0529425	0.0717624	0.0955964	0.115453	0.155138	0.198381	0.25122	0.327929	0.379158	0.433293	0.484485	0.543371	0.611266	0.680316	0.753897	0.81267	0.875911	0.93879	1.01926	1.07548	1.1283	1.17959	1.23854	1.31581	1.36579	1.40063	1.45157	1.48883	1.47457	1.47586	1.46622	1.46238	1.4484	1.45284	1.4421	1.44147	1.43645	1.43333	1.42896	1.41904
		Replicate 2	0.0112516	0.0117681	0.013191	0.0173498	0.023511	0.032004	0.0400763	0.054466	0.0743345	0.0981192	0.114842	0.154165	0.197862	0.251967	0.327722	0.380045	0.428323	0.482718	0.543371	0.609803	0.681897	0.753214	0.814485	0.873597	0.93184	1.01397	1.07177	1.11908	1.16341	1.2121	1.291	1.34288	1.38489	1.43083	1.47071	1.47071	1.45983	1.45157	1.44651	1.4352	1.43145	1.41719	1.42151	1.41595	1.40552	1.39759	1.39516
		Replicate 3	0.0115098	0.0115098	0.0138389	0.0186553	0.0240383	0.0318704	0.0421113	0.0557153	0.0766297	0.103495	0.121284	0.164785	0.213074	0.263836	0.3498	0.405991	0.446456	0.503143	0.563662	0.634104	0.715734	0.784075	0.849235	0.913261	0.97934	1.06438	1.12538	1.17552	1.22419	1.27492	1.37471	1.41719	1.46174	1.51581	1.53119	1.52582	1.52114	1.50588	1.50127	1.49209	1.48557	1.48883	1.47909	1.47071	1.4675	1.46366	1.44904
		Replicate 4	0.0109935	0.0102198	0.0130615	0.017089	0.023511	0.0312027	0.0399409	0.0547434	0.0740482	0.10125	0.12036	0.161499	0.207615	0.256841	0.330629	0.397776	0.441884	0.491337	0.555654	0.622168	0.687611	0.762818	0.81594	0.879005	0.947025	1.02281	1.08388	1.13514	1.18418	1.23801	1.31981	1.35164	1.39638	1.44967	1.45919	1.44714	1.44084	1.42834	1.43145	1.42585	1.40858	1.41226	1.41226	1.39456	1.3867	1.39032	1.37949
	7.6.18	Replicate 1	0.0152667	0.0172194	0.0224578	0.0312027	0.0412965	0.0548821	0.0713347	0.0873561	0.108916	0.142436	0.181628	0.232615	0.300259	0.362276	0.419175	0.475436	0.536622	0.603103	0.669635	0.736971	0.800058	0.857165	0.920492	0.998251	1.04974	1.09471	1.14202	1.19084	1.23641	1.26942	1.29772	1.33187	1.3759	1.38369	1.38429	1.37471	1.37471	1.36697	1.36046	1.35516	1.35105	1.34638	1.34404	1.33476	1.32439	1.32267	1.31183
		Replicate 2	0.0164375	0.0176106	0.0229842	0.0312027	0.0419754	0.054466	0.0734759	0.0877948	0.109219	0.143552	0.18129	0.237175	0.296872	0.366626	0.423384	0.479195	0.535279	0.605428	0.682214	0.75185	0.814485	0.882497	0.954492	1.04249	1.0985	1.14498	1.20116	1.27767	1.31867	1.35634	1.39516	1.43333	1.4675	1.47715	1.47007	1.45665	1.45855	1.45093	1.44777	1.44336	1.44147	1.4352	1.42896	1.42151	1.42337	1.41226	1.40858
		Replicate 3	0.0153967	0.0172194	0.0223263	0.030669	0.0423831	0.0559932	0.073762	0.0898462	0.112404	0.147552	0.187223	0.24158	0.312137	0.377166	0.440685	0.496706	0.554829	0.630507	0.704319	0.783371	0.856028	0.924531	0.993493	1.08763	1.15192	1.20323	1.26613	1.35223	1.39032	1.44336	1.49013	1.52917	1.57353	1.57007	1.568	1.55425	1.55562	1.54606	1.54539	1.53996	1.5285	1.52783	1.52248	1.52181	1.51648	1.5072	1.49733
	10.6.18	Replicate 1	0.0358922	0.033208	0.0407539	0.0548821	0.0716198	0.0889662	0.111948	0.129976	0.171904	0.216263	0.277451	0.352151	0.411516	0.462046	0.5262	0.59905	0.677162	0.749128	0.81995	0.893043	0.952828	1.03305	1.11957	1.18213	1.23161	1.28265	1.34463	1.42772	1.46814	1.50654	1.57492	1.58818	1.58118	1.568	1.55973	1.55151	1.54606	1.53793	1.53861	1.52716	1.52314	1.50786	1.50786	1.50456	1.4934	1.48363	1.4778
		Replicate 2	0.0294701	0.0301359	0.0377782	0.0512848	0.0656606	0.0848757	0.108463	0.124065	0.166434	0.210075	0.267645	0.343849	0.40233	0.461063	0.522489	0.58643	0.66714	0.743706	0.816304	0.891474	0.954908	1.02992	1.12102	1.18009	1.22895	1.2871	1.34346	1.42399	1.46878	1.49929	1.56248	1.59732	1.58328	1.56592	1.55151	1.5522	1.53996	1.53119	1.5285	1.51781	1.51382	1.51382	1.49995	1.49274	1.48168	1.47071	1.46238
		Replicate 3	0.0285392	0.0301359	0.0377782	0.0523895	0.0684912	0.0848757	0.110127	0.129819	0.172903	0.217507	0.278807	0.357304	0.417079	0.474437	0.525138	0.595303	0.673391	0.745397	0.823977	0.888733	0.95741	1.03889	1.1215	1.17704	1.22948	1.28766	1.35869	1.42399	1.47007	1.50522	1.56592	1.5611	1.5563	1.53861	1.52448	1.51581	1.51117	1.50852	1.5039	1.49274	1.48103	1.47715	1.47007	1.46494	1.45983	1.44084	1.43896
		Replicate 4	0.0281407	0.0314696	0.0431994	0.0539115	0.070338	0.0870637	0.114079	0.132637	0.17474	0.221433	0.284258	0.363796	0.42315	0.4802	0.537968	0.605428	0.679053	0.756633	0.830232	0.895008	0.959918	1.05429	1.13318	1.18622	1.24498	1.29884	1.37829	1.42772	1.47071	1.50786	1.56455	1.5673	1.55288	1.53726	1.53456	1.52582	1.51515	1.51714	1.49995	1.49798	1.48363	1.48557	1.47328	1.47522	1.45983	1.4503	1.44651
	12.6.18	Replicate 1	0.0220633	0.0180022	0.0191784	0.0250943	0.0354888	0.0455182	0.0593386	0.0754811	0.0938215	0.119745	0.157251	0.201677	0.256653	0.327722	0.393024	0.448388	0.50366	0.568392	0.644984	0.717705	0.801132	0.866304	0.928179	1.0074	1.10182	1.14993	1.20531	1.26668	1.35457	1.41042	1.45284	1.5072	1.54743	1.54539	1.53388	1.5285	1.52314	1.52314	1.52248	1.50456	1.50522	1.49209	1.48948	1.48492	1.47586	1.46366	1.46238
		Replicate 2	0.0233792	0.0203569	0.0229842	0.0278752	0.0383181	0.0500445	0.0636868	0.0797995	0.102895	0.124375	0.163633	0.203418	0.261371	0.341524	0.398003	0.459591	0.520113	0.585576	0.664341	0.731617	0.817396	0.883663	0.94868	1.03574	1.12781	1.17755	1.24229	1.291	1.35223	1.44525	1.49601	1.54199	1.59944	1.60085	1.59309	1.57631	1.57562	1.57007	1.56317	1.55699	1.55151	1.54471	1.53928	1.53052	1.52582	1.51581	1.51183
		Replicate 3	0.0191784	0.0161772	0.0198328	0.0248301	0.0342802	0.0452449	0.0586402	0.0746209	0.0981192	0.117902	0.159208	0.196135	0.254025	0.319069	0.395736	0.456898	0.501594	0.570067	0.635006	0.710172	0.791146	0.856407	0.925745	1.01134	1.09423	1.15043	1.2205	1.26394	1.31924	1.42027	1.46366	1.51515	1.57284	1.58398	1.56179	1.5563	1.54471	1.54267	1.53119	1.52649	1.51382	1.50984	1.50522	1.49864	1.48948	1.48168	1.47007
		Replicate 4	0.0151368	0.0157868	0.017089	0.0228525	0.032004	0.0425191	0.0539115	0.070765	0.0950042	0.111644	0.151253	0.191664	0.244163	0.308493	0.382268	0.438055	0.50651	0.568671	0.640132	0.712459	0.788665	0.855271	0.928585	0.990906	1.0792	1.17501	1.22525	1.28044	1.33244	1.39032	1.46878	1.52381	1.5673	1.62584	1.63379	1.63089	1.62153	1.60937	1.61436	1.59803	1.59309	1.59309	1.57562	1.56869	1.56386	1.55083	1.54403
[truncated: 38 more columns]

## Sheet: Human 61
			Human 61																						Human 61																						Human 61
			Time [hr.]																						Time [hr.]																						Time [hr.]
			0	0.188611	0.377222	0.565556	0.754167	0.942778	1.13139	1.32	1.50861	1.69722	1.88583	2.07444	2.26306	2.45139	2.64	2.82861	3.01722	3.20583	3.39444	3.58306	3.77167	3.96028	4.14889	4.33722	4.52583	4.71444	4.90306	5.09167	5.28028	5.46889	5.6575	5.84611	6.03472	6.22333	6.41167	6.60028	6.78889	6.9775	7.16611	7.35472	7.54333	7.73194	7.92056	8.10917	8.29778	8.48611	8.67472
OD measurements	31.5.18	Replicate 1	0.0215377	0.0269468	0.0341461	0.0445623	0.0624213	0.0892594	0.108463	0.151738	0.21325	0.2665	0.343215	0.384943	0.469706	0.531529	0.59444	0.65323	0.715078	0.771822	0.82361	0.87514	0.928991	0.990906	1.03889	1.07967	1.13759	1.17704	1.21105	1.26942	1.27767	1.26832	1.25741	1.26176	1.25469	1.25361	1.25415	1.24983	1.24713	1.24337	1.23108	1.22578	1.21524	1.20479	1.19444	1.17806	1.17147	1.1579	1.14993
		Replicate 2	0.0225893	0.0261522	0.0348171	0.0474343	0.0665084	0.0910215	0.110582	0.1566	0.224841	0.279001	0.355583	0.40005	0.483475	0.548263	0.613612	0.679684	0.739323	0.799342	0.857165	0.913261	0.968741	1.03979	1.0985	1.16391	1.21839	1.26997	1.31981	1.39032	1.41719	1.40552	1.40796	1.40124	1.40185	1.40124	1.39577	1.39395	1.39395	1.38489	1.37054	1.36283	1.35751	1.34638	1.33649	1.32554	1.31127	1.30335	1.28155
		Replicate 3	0.0223263	0.0253586	0.0336099	0.0467493	0.0652371	0.0892594	0.111493	0.1566	0.224122	0.282697	0.353436	0.403701	0.482718	0.544727	0.613025	0.677162	0.740332	0.801132	0.855271	0.914864	0.971275	1.04159	1.10039	1.16391	1.21997	1.27106	1.33014	1.39638	1.42523	1.41904	1.41472	1.41226	1.40735	1.40858	1.39759	1.40063	1.39274	1.39093	1.37411	1.36935	1.36519	1.34988	1.33765	1.33418	1.32382	1.31183	1.29772
	5.6.18	Replicate 1	0.0193092	0.0254908	0.0297363	0.0384532	0.0541887	0.0769172	0.102895	0.128259	0.176581	0.230981	0.296077	0.347457	0.417544	0.484233	0.553731	0.607467	0.660622	0.717048	0.767309	0.822511	0.872442	0.933471	0.981046	1.04069	1.08341	1.12344	1.17908	1.19702	1.18418	1.18162	1.17501	1.17299	1.16592	1.16844	1.16391	1.16241	1.1569	1.15341	1.14399	1.13808	1.13514	1.1215	1.11474	1.10611	1.09518	1.08435	1.07223
		Replicate 2	0.0216691	0.023511	0.0274771	0.0379131	0.0554374	0.08226	0.107406	0.135782	0.187394	0.255901	0.321326	0.373196	0.434956	0.503143	0.569788	0.630208	0.687611	0.74743	0.808328	0.868985	0.93184	0.999987	1.06391	1.1283	1.17299	1.23214	1.28988	1.35047	1.32496	1.31981	1.31924	1.31354	1.31183	1.3124	1.30391	1.30109	1.29436	1.28766	1.28155	1.27436	1.26558	1.25307	1.24713	1.24015	1.22895	1.21839	1.20948
		Replicate 3	0.0241702	0.023511	0.0298695	0.0384532	0.053773	0.0782126	0.105147	0.130601	0.183657	0.247683	0.308695	0.362059	0.42738	0.495681	0.565329	0.62484	0.682214	0.74303	0.803645	0.863248	0.925745	0.995221	1.05475	1.11571	1.16895	1.22578	1.28432	1.34463	1.32439	1.32152	1.32267	1.31638	1.309	1.31013	1.30391	1.30335	1.29044	1.29268	1.28376	1.27436	1.26887	1.25849	1.25361	1.24444	1.23534	1.22578	1.21524
	7.6.18	Replicate 1	0.0200948	0.0245661	0.0301359	0.0448353	0.0582215	0.084148	0.104546	0.14419	0.198035	0.269366	0.342369	0.407828	0.477689	0.546629	0.601364	0.658152	0.712786	0.769389	0.818855	0.88561	0.933471	0.983609	1.03171	1.07827	1.12344	1.19961	1.20479	1.19444	1.19341	1.1893	1.19444	1.19084	1.19341	1.19135	1.19135	1.18213	1.17806	1.16341	1.15341	1.14104	1.12684	1.11957	1.10564	1.08857	1.07827	1.05978	1.04883
		Replicate 2	0.0189168	0.0207502	0.0261522	0.0429272	0.0597581	0.0860417	0.106803	0.152546	0.210251	0.285236	0.356228	0.421511	0.493379	0.555928	0.620391	0.680948	0.743368	0.811945	0.872058	0.940021	0.996519	1.05338	1.11619	1.1614	1.21	1.2966	1.29828	1.28599	1.27712	1.26997	1.27106	1.26722	1.25958	1.25361	1.25524	1.24229	1.23854	1.23002	1.22208	1.20896	1.19961	1.18622	1.17198	1.1589	1.14696	1.13074	1.12102
		Replicate 3	0.0182634	0.019571	0.0261522	0.0393995	0.0603178	0.0880874	0.108463	0.151899	0.216618	0.282112	0.355153	0.420342	0.490573	0.563385	0.628116	0.689843	0.76144	0.82618	0.900925	0.974239	1.03171	1.09613	1.1599	1.21053	1.26997	1.33533	1.40919	1.38129	1.38009	1.37292	1.37173	1.36756	1.36223	1.35399	1.35164	1.35281	1.33881	1.32382	1.3221	1.31411	1.30053	1.29044	1.28321	1.27051	1.25361	1.23427	1.21892
	10.6.18	Replicate 1	0.0241702	0.0245661	0.0376433	0.0440168	0.0629834	0.0825501	0.100801	0.14435	0.201677	0.282112	0.368591	0.42974	0.526731	0.604555	0.665273	0.727289	0.793633	0.859822	0.924531	0.990045	1.06576	1.13514	1.20012	1.26504	1.3336	1.39577	1.3753	1.36816	1.36519	1.36342	1.36105	1.35281	1.3534	1.34404	1.33997	1.33533	1.32956	1.32152	1.31127	1.29772	1.28877	1.27492	1.26176	1.25037	1.23534	1.21997	1.20792
		Replicate 2	0.0225893	0.0208814	0.0336099	0.0446988	0.0611583	0.084148	0.102895	0.148034	0.205863	0.292314	0.377608	0.433056	0.525934	0.605428	0.669011	0.732953	0.801491	0.870136	0.940843	1.01662	1.09802	1.16592	1.24068	1.3124	1.38249	1.46366	1.44336	1.43458	1.43645	1.42958	1.43083	1.4178	1.41719	1.41472	1.40491	1.40063	1.39093	1.38972	1.37889	1.36697	1.35575	1.34463	1.33014	1.31695	1.31013	1.29716	1.27492
		Replicate 3	0.0198328	0.0215377	0.0268143	0.0399409	0.0564104	0.0811009	0.099012	0.141641	0.200114	0.287587	0.370123	0.422681	0.519322	0.591285	0.661241	0.72995	0.797912	0.86363	0.941254	1.01706	1.09518	1.16743	1.23908	1.31525	1.39153	1.47135	1.45157	1.44525	1.43645	1.43083	1.42834	1.41904	1.41719	1.41349	1.40429	1.40307	1.39395	1.38069	1.3777	1.3646	1.34988	1.34346	1.33187	1.32095	1.31468	1.2966	1.28654
	12.6.18	Replicate 1	0.034012	0.028938	0.0321376	0.0412965	0.0585006	0.0864795	0.122056	0.148355	0.207439	0.286411	0.36423	0.429504	0.513545	0.593578	0.665273	0.737642	0.811221	0.882885	0.951997	1.02281	1.08716	1.1614	1.22578	1.28821	1.34638	1.42647	1.39456	1.39032	1.3861	1.37889	1.36816	1.37949	1.36756	1.36223	1.35575	1.35693	1.34113	1.34463	1.33476	1.32496	1.32152	1.31581	1.31183	1.30222	1.29604	1.28155	1.26613
		Replicate 2	0.0341461	0.032004	0.0366997	0.046065	0.0625618	0.0908745	0.126858	0.149964	0.204989	0.291129	0.363578	0.442364	0.536622	0.612731	0.686021	0.761784	0.841367	0.922106	1.00173	1.07594	1.14993	1.21524	1.29436	1.33881	1.42585	1.47715	1.4503	1.4327	1.41904	1.4098	1.41165	1.3982	1.40552	1.38129	1.3753	1.36519	1.36935	1.3646	1.36105	1.35164	1.33707	1.32496	1.32668	1.31127	1.29828	1.29044	1.28265
		Replicate 3	0.0310692	0.0277425	0.0336099	0.0427911	0.0582215	0.08575	0.120514	0.142436	0.190979	0.282307	0.358382	0.448146	0.547173	0.635307	0.702699	0.767309	0.854136	0.932247	1.02192	1.09471	1.18111	1.25632	1.31638	1.36697	1.43145	1.47135	1.44084	1.44651	1.45284	1.43708	1.41842	1.42089	1.41349	1.41103	1.40003	1.40124	1.38851	1.38489	1.37411	1.37113	1.36875	1.35105	1.34638	1.33302	1.32382	1.3107	1.29997
		Replicate 4	0.0278752	0.029071	0.0354888	0.0453815	0.0632647	0.0919044	0.130288	0.153193	0.210955	0.308089	0.370123	0.473688	0.574832	0.676218	0.731951	0.80905	0.875911	0.965792	1.01971	1.12005	1.17908	1.25307	1.33129	1.39093	1.44651	1.53321	1.55699	1.52716	1.52181	1.51847	1.50654	1.49471	1.48557	1.47522	1.472	1.46366	1.4503	1.45728	1.42834	1.43708	1.41226	1.41226	1.40735	1.39274	1.38309	1.37173	1.35575
[truncated: 38 more columns]

## Sheet: Elephant 23
			Elephant 23																						Elephant 23																						Elephant 23
			Time [hr.]																						Time [hr.]																						Time [hr.]
			0	0.188611	0.377222	0.565556	0.754167	0.942778	1.13139	1.32	1.50861	1.69722	1.88583	2.07444	2.26306	2.45139	2.64	2.82861	3.01722	3.20583	3.39444	3.58306	3.77167	3.96028	4.14889	4.33722	4.52583	4.71444	4.90306	5.09167	5.28028	5.46889	5.6575	5.84611	6.03472	6.22333	6.41167	6.60028	6.78889	6.9775	7.16611	7.35472	7.54333	7.73194	7.92056	8.10917	8.29778	8.48611	8.67472
OD measurements	31.5.18	Replicate 1	0.0248301	0.028938	0.0371039	0.0504577	0.0693429	0.0964856	0.124685	0.171239	0.24158	0.312949	0.404387	0.469955	0.563385	0.659077	0.72995	0.798626	0.867835	0.93961	1.01353	1.08904	1.16995	1.2439	1.31924	1.38791	1.4541	1.48557	1.50522	1.50654	1.51914	1.52047	1.52314	1.52985	1.52917	1.52783	1.52448	1.52649	1.52047	1.51914	1.51117	1.50522	1.49995	1.49471	1.49209	1.48298	1.48298	1.4778	1.4675
		Replicate 2	0.0180022	0.0223263	0.0305357	0.0442895	0.0635461	0.0905805	0.118515	0.165773	0.232433	0.29966	0.391896	0.464756	0.547173	0.643768	0.707241	0.775656	0.843234	0.916067	0.993924	1.07362	1.17552	1.25307	1.33071	1.39759	1.4643	1.49078	1.51183	1.52582	1.53254	1.53996	1.54879	1.54947	1.55493	1.5611	1.5611	1.55973	1.55767	1.55493	1.55015	1.55015	1.54539	1.54064	1.53793	1.53793	1.53456	1.52582	1.52181
		Replicate 3	0.0185247	0.0233792	0.0333419	0.0463386	0.0666498	0.0961891	0.12453	0.172903	0.244717	0.31234	0.39914	0.474687	0.552909	0.65231	0.736636	0.811583	0.877457	0.959918	1.0335	1.11571	1.20479	1.31013	1.38369	1.46878	1.52649	1.5938	1.66085	1.68018	1.71503	1.7289	1.71733	1.75389	1.74134	1.75232	1.76576	1.75705	1.75705	1.75863	1.74996	1.74996	1.73433	1.73667	1.73433	1.72813	1.72195	1.72504	1.7112
	5.6.18	Replicate 1	0.0219319	0.0260198	0.0322713	0.0421113	0.0575243	0.0782126	0.107708	0.13594	0.184674	0.23919	0.300059	0.348947	0.401189	0.464509	0.529393	0.577365	0.628713	0.679053	0.730283	0.789374	0.850364	0.917272	0.983181	1.04475	1.10994	1.12344	1.14005	1.14795	1.1564	1.15491	1.15242	1.1564	1.15391	1.15192	1.14894	1.14498	1.14104	1.14104	1.1371	1.13269	1.13074	1.1215	1.11619	1.11378	1.11042	1.09944	1.09471
		Replicate 2	0.0187861	0.0233792	0.029204	0.0402118	0.054466	0.0785009	0.108916	0.138942	0.188587	0.240844	0.300659	0.352365	0.405074	0.448146	0.532599	0.587285	0.638924	0.689205	0.746074	0.797912	0.86363	0.927367	0.988325	1.0607	1.15291	1.20531	1.23961	1.24983	1.26394	1.27326	1.27712	1.28099	1.28099	1.29324	1.28988	1.28766	1.28044	1.27602	1.28155	1.27767	1.26722	1.26613	1.26394	1.25958	1.25524	1.24767	1.24821
		Replicate 3	0.0176106	0.0223263	0.0296032	0.0393995	0.0554374	0.0776366	0.108463	0.139259	0.192693	0.24694	0.309503	0.367062	0.423619	0.469458	0.550719	0.606884	0.660622	0.718692	0.780207	0.843608	0.911661	0.978062	1.05201	1.13661	1.24337	1.291	1.31752	1.34055	1.35399	1.37173	1.3771	1.38489	1.39153	1.40003	1.39942	1.40003	1.39881	1.40491	1.40491	1.40368	1.39335	1.39638	1.39214	1.39214	1.38369	1.38129	1.3771
	7.6.18	Replicate 1	0.0156568	0.019571	0.0274771	0.0385883	0.0557153	0.0777805	0.102147	0.14435	0.199593	0.266119	0.344909	0.404845	0.501336	0.574832	0.632604	0.688248	0.75151	0.81922	0.893828	0.971275	1.04385	1.1186	1.18622	1.21576	1.23908	1.25307	1.26285	1.26722	1.26722	1.26777	1.27436	1.26942	1.27106	1.27051	1.27381	1.26887	1.26067	1.2634	1.25741	1.24713	1.24229	1.24498	1.23747	1.22895	1.22366	1.21944	1.2121
		Replicate 2	0.0161772	0.0194401	0.0272119	0.0395348	0.0564104	0.0809562	0.105147	0.147712	0.204116	0.269941	0.349373	0.414988	0.504954	0.585861	0.643768	0.707892	0.774609	0.847731	0.924126	1.01441	1.10087	1.18264	1.27106	1.3056	1.34113	1.3581	1.36816	1.38429	1.3867	1.3982	1.40063	1.40858	1.40368	1.4141	1.4098	1.40919	1.41226	1.40858	1.40858	1.40307	1.40307	1.40124	1.39335	1.3861	1.38369	1.37829	1.3777
		Replicate 3	0.0146173	0.0181328	0.0248301	0.0361612	0.0529425	0.0767735	0.100652	0.143233	0.197343	0.261939	0.34047	0.407599	0.497219	0.574551	0.633204	0.699469	0.765925	0.839875	0.91687	1.0109	1.10611	1.18571	1.26942	1.30447	1.33881	1.35457	1.3753	1.3855	1.39456	1.40003	1.40919	1.41719	1.42461	1.43021	1.43145	1.43145	1.43645	1.44084	1.43771	1.43833	1.43021	1.42896	1.42151	1.4178	1.41719	1.40552	1.40185
	10.6.18	Replicate 1	0.0220633	0.0236428	0.0329402	0.0452449	0.0641092	0.0920517	0.122982	0.171738	0.240476	0.314373	0.401873	0.470949	0.57427	0.646505	0.707241	0.773563	0.846981	0.922106	1.01353	1.10516	1.17552	1.23908	1.2938	1.3493	1.39638	1.4503	1.47457	1.49013	1.49733	1.49929	1.50852	1.51448	1.51515	1.51981	1.51714	1.51914	1.51316	1.51117	1.5072	1.49995	1.49733	1.48883	1.48688	1.4778	1.47135	1.46878	1.45855
		Replicate 2	0.0228525	0.0252264	0.0341461	0.0475714	0.067924	0.0960408	0.128415	0.185183	0.252154	0.332712	0.428323	0.504695	0.617142	0.694323	0.763508	0.840621	0.921298	1.00696	1.09992	1.21157	1.2871	1.36283	1.43333	1.49405	1.56042	1.59591	1.61651	1.6244	1.63451	1.64469	1.64689	1.65201	1.64762	1.64178	1.63887	1.64762	1.64032	1.63306	1.63017	1.61651	1.61508	1.59591	1.5938	1.58468	1.57909	1.56523	1.56317
		Replicate 3	0.0212751	0.0227209	0.0313361	0.0438805	0.063124	0.0891128	0.119898	0.170408	0.235895	0.312137	0.405074	0.482718	0.595878	0.664341	0.725962	0.794701	0.874368	0.956993	1.0511	1.13514	1.19857	1.26285	1.31525	1.37054	1.42709	1.44525	1.46494	1.46878	1.47909	1.48948	1.48883	1.48948	1.49405	1.49209	1.48428	1.48298	1.48103	1.48103	1.46814	1.4643	1.45347	1.44651	1.44525	1.43896	1.42896	1.42213	1.41842
		Replicate 4	0.0199638	0.0223263	0.0312027	0.0445623	0.0639684	0.0883802	0.12036	0.170242	0.234618	0.311326	0.404158	0.481458	0.598761	0.66279	0.72265	0.790791	0.870904	0.949508	1.03485	1.11138	1.17299	1.23534	1.28044	1.33881	1.38489	1.40552	1.42523	1.42523	1.4327	1.4327	1.42399	1.44147	1.43208	1.43333	1.42275	1.40919	1.40735	1.40003	1.3855	1.38429	1.36994	1.36283	1.35575	1.35399	1.34404	1.34055	1.32554
	12.6.18	Replicate 1	0.0172194	0.0190476	0.0236428	0.032004	0.0457915	0.066367	0.094117	0.123446	0.175241	0.240844	0.308695	0.391896	0.455189	0.546085	0.615375	0.671511	0.728952	0.787604	0.856028	0.940021	1.02547	1.09707	1.17147	1.23641	1.29436	1.35105	1.37113	1.3771	1.38369	1.3867	1.39759	1.38972	1.3759	1.38189	1.3873	1.38069	1.37292	1.36519	1.36164	1.35928	1.34463	1.3493	1.33881	1.3336	1.31981	1.30391	1.29772
		Replicate 2	0.0152667	0.0178716	0.0231158	0.0309358	0.0444259	0.066367	0.0969307	0.127325	0.184335	0.250847	0.324414	0.414061	0.482214	0.57652	0.66217	0.728286	0.792567	0.865539	0.941665	1.03979	1.14845	1.24015	1.32783	1.40674	1.48103	1.55425	1.59169	1.60227	1.62368	1.628	1.61866	1.63814	1.63959	1.63741	1.62224	1.64324	1.62512	1.64178	1.63306	1.62296	1.60866	1.60156	1.5945	1.59309	1.58748	1.57979	1.57007
		Replicate 3	0.016047	0.0186553	0.0223263	0.0305357	0.0453815	0.0672158	0.0969307	0.129039	0.183657	0.25066	0.320094	0.414292	0.480451	0.566441	0.652616	0.721659	0.785132	0.860582	0.936332	1.02903	1.12587	1.23321	1.31924	1.40796	1.46302	1.54064	1.61794	1.62512	1.64689	1.66454	1.6922	1.70129	1.7112	1.70738	1.68393	1.69598	1.68919	1.6922	1.68543	1.67644	1.68243	1.67122	1.66159	1.65422	1.6579	1.64251	1.64251
[truncated: 38 more columns]

## Sheet: Sheep 47
			Sheep 47																						Sheep 47																						Sheep 47
			Time [hr.]																						Time [hr.]																						Time [hr.]
			0	0.188611	0.377222	0.565556	0.754167	0.942778	1.13139	1.32	1.50861	1.69722	1.88583	2.07444	2.26306	2.45139	2.64	2.82861	3.01722	3.20583	3.39444	3.58306	3.77167	3.96028	4.14889	4.33722	4.52583	4.71444	4.90306	5.09167	5.28028	5.46889	5.6575	5.84611	6.03472	6.22333	6.41167	6.60028	6.78889	6.9775	7.16611	7.35472	7.54333	7.73194	7.92056	8.10917	8.29778	8.48611	8.67472
OD measurements	31.5.18	Replicate 1	0.0239064	0.0276098	0.0383181	0.054466	0.076486	0.116064	0.182811	0.207439	0.237724	0.293896	0.335638	0.383158	0.459591	0.52886	0.583303	0.690482	0.713768	0.770431	0.817032	0.866686	0.914864	0.967897	1.02369	1.10087	1.1893	1.25904	1.29044	1.28376	1.2938	1.29997	1.29997	1.2994	1.30391	1.3056	1.30335	1.30166	1.29604	1.29997	1.29828	1.29268	1.29268	1.2871	1.29044	1.28599	1.28376	1.27878	1.28044
		Replicate 2	0.0239064	0.0278752	0.0364304	0.0532192	0.0761987	0.104395	0.135782	0.19235	0.245087	0.301858	0.343215	0.398003	0.468714	0.540125	0.61068	0.664962	0.729284	0.781612	0.838758	0.899739	0.940021	1.0074	1.06438	1.14498	1.22578	1.29044	1.30335	1.30617	1.31183	1.31468	1.31354	1.30956	1.309	1.31468	1.31127	1.30447	1.30447	1.30278	1.29772	1.30166	1.29997	1.29716	1.30222	1.29772	1.29604	1.29492	1.2966
		Replicate 3	0.0260198	0.029204	0.0393995	0.0572456	0.0818251	0.109673	0.142596	0.196998	0.254775	0.309503	0.351723	0.400961	0.469955	0.532599	0.59905	0.673077	0.743368	0.811945	0.867835	0.930618	1.01178	1.03305	1.10564	1.1806	1.28877	1.35457	1.35751	1.36994	1.37054	1.37173	1.37411	1.37173	1.36697	1.3646	1.35869	1.36046	1.3581	1.35987	1.34988	1.35223	1.35105	1.3534	1.34696	1.34521	1.3493	1.34579	1.33939
	5.6.18	Replicate 1	0.0210126	0.0246981	0.0305357	0.0426551	0.0618596	0.0883802	0.1121	0.154651	0.201155	0.257783	0.295878	0.333965	0.393249	0.464016	0.526731	0.593004	0.660313	0.71968	0.775656	0.825078	0.865921	0.907274	0.956993	1.02414	1.09423	1.16542	1.20635	1.21	1.21471	1.21997	1.21734	1.21105	1.20688	1.20168	1.19754	1.19547	1.18878	1.18725	1.18469	1.17299	1.16542	1.1614	1.1599	1.15142	1.14993	1.14498	1.1435
		Replicate 2	0.019571	0.0212751	0.0284064	0.0388586	0.0571063	0.0812457	0.106501	0.14037	0.197343	0.252715	0.29568	0.337315	0.403472	0.472442	0.532064	0.601364	0.666829	0.731284	0.787604	0.845855	0.889515	0.935513	0.996519	1.07269	1.14597	1.20635	1.23641	1.22842	1.24068	1.23694	1.2348	1.23002	1.22948	1.23002	1.22419	1.21839	1.21839	1.21734	1.21786	1.21	1.2121	1.20635	1.20844	1.20531	1.20479	1.2022	1.19754
		Replicate 3	0.0190476	0.0214064	0.0296032	0.0410251	0.059898	0.0864795	0.116523	0.150286	0.208317	0.264406	0.318046	0.363578	0.430213	0.502626	0.59014	0.642858	0.71968	0.795414	0.852248	0.910463	0.992198	1.03216	1.09992	1.18264	1.28155	1.35987	1.3873	1.3861	1.39274	1.39335	1.39214	1.39274	1.39335	1.39214	1.39093	1.3855	1.38369	1.39093	1.38851	1.38911	1.3873	1.38309	1.38129	1.39214	1.3873	1.38129	1.3873
	7.6.18	Replicate 1	0.0134501	0.016698	0.0261522	0.0389938	0.058361	0.0809562	0.111037	0.156438	0.218754	0.281722	0.326687	0.389197	0.466485	0.535816	0.606592	0.682847	0.750828	0.814122	0.880168	0.93838	0.989184	1.04747	1.0966	1.16241	1.24229	1.29044	1.3336	1.35987	1.35575	1.34813	1.33939	1.33244	1.32496	1.31924	1.3107	1.29828	1.29716	1.28376	1.28099	1.27326	1.26504	1.26067	1.25686	1.24983	1.24444	1.23641	1.23214
		Replicate 2	0.0138389	0.0186553	0.0243021	0.0379131	0.0564104	0.0842934	0.113774	0.168749	0.22592	0.28504	0.330213	0.382936	0.454945	0.525403	0.595015	0.66279	0.738986	0.806164	0.867452	0.932247	0.98575	1.03619	1.09565	1.15093	1.22155	1.28099	1.34521	1.39456	1.41226	1.40063	1.40185	1.40429	1.39274	1.38972	1.38489	1.37471	1.3777	1.36283	1.35575	1.35281	1.34404	1.33591	1.33187	1.32038	1.3221	1.31468	1.31183
		Replicate 3	0.014228	0.0172194	0.0241702	0.0368344	0.0558542	0.0828403	0.1121	0.162155	0.217507	0.280361	0.330629	0.381823	0.460081	0.529127	0.596454	0.669635	0.742018	0.816668	0.880943	0.94868	1.01002	1.07269	1.13074	1.18981	1.26777	1.36401	1.42275	1.47264	1.46558	1.46174	1.45919	1.4484	1.44336	1.44022	1.43583	1.42523	1.41966	1.41103	1.40429	1.40368	1.38851	1.39032	1.3861	1.37829	1.37351	1.36816	1.36401
	10.6.18	Replicate 1	0.0268143	0.023511	0.0348171	0.0529425	0.0734759	0.1011	0.145789	0.206914	0.268601	0.350654	0.414524	0.500305	0.587855	0.664652	0.752532	0.833559	0.917272	0.989614	1.05932	1.15291	1.22948	1.31981	1.43771	1.5784	1.67122	1.69372	1.70129	1.6975	1.70129	1.68994	1.69296	1.68994	1.69145	1.67569	1.67271	1.66529	1.66085	1.65642	1.65348	1.65495	1.64981	1.64251	1.64032	1.63741	1.63017	1.63306	1.62945
		Replicate 2	0.0281407	0.0249622	0.0357577	0.0525277	0.0767735	0.103195	0.14691	0.211484	0.273782	0.360543	0.430923	0.523019	0.603684	0.678107	0.758347	0.844731	0.924935	1.00173	1.07269	1.1599	1.23747	1.32611	1.44022	1.58608	1.68543	1.73433	1.73511	1.73589	1.73744	1.73822	1.73667	1.73123	1.72349	1.71887	1.71197	1.71503	1.71426	1.7051	1.70433	1.69296	1.69523	1.68844	1.68468	1.67495	1.67644	1.66677	1.6638
		Replicate 3	0.025623	0.0274771	0.0365651	0.0529425	0.0761987	0.104395	0.147552	0.208844	0.272243	0.357089	0.434481	0.52064	0.618322	0.69208	0.772518	0.864011	0.951582	1.01529	1.08716	1.17451	1.25307	1.33649	1.44651	1.59028	1.7051	1.72272	1.72349	1.72349	1.72813	1.71887	1.71657	1.70891	1.70205	1.69901	1.69372	1.68168	1.68468	1.67271	1.67346	1.66677	1.66085	1.65495	1.65642	1.65495	1.64396	1.63959	1.63161
		Replicate 4	0.0233792	0.0249622	0.0356232	0.0512848	0.0740482	0.099608	0.145789	0.206388	0.270899	0.355583	0.429504	0.523283	0.615964	0.687293	0.773911	0.857544	0.928179	0.999553	1.07316	1.1554	1.23161	1.31867	1.4611	1.57562	1.68994	1.69145	1.68168	1.66974	1.67048	1.66603	1.65569	1.65128	1.64616	1.63596	1.628	1.62153	1.61436	1.61579	1.60085	1.59732	1.5945	1.59521	1.58748	1.58888	1.58118	1.57909	1.57492
	12.6.18	Replicate 1	0.0176106	0.0176106	0.0232475	0.033208	0.0494941	0.07319	0.099608	0.138467	0.196307	0.256089	0.332086	0.393249	0.475186	0.547991	0.62603	0.702052	0.782315	0.859822	0.929398	1.00173	1.08669	1.16542	1.24929	1.41103	1.50522	1.56592	1.61222	1.568	1.628	1.63089	1.6244	1.58818	1.56386	1.55015	1.54539	1.54471	1.54131	1.54267	1.53591	1.53052	1.53186	1.52917	1.52917	1.5285	1.52114	1.51981	1.51847
		Replicate 2	0.0169586	0.0174802	0.0216691	0.0324051	0.0490816	0.072333	0.099757	0.138151	0.197343	0.256277	0.335219	0.394605	0.475186	0.555928	0.629909	0.708869	0.787251	0.867069	0.945373	1.02503	1.10039	1.17704	1.26997	1.40429	1.50522	1.59521	1.59098	1.5938	1.59944	1.58608	1.58538	1.57701	1.568	1.55904	1.55699	1.54674	1.54199	1.54199	1.53793	1.5285	1.52985	1.52181	1.52248	1.51648	1.51714	1.50984	1.51515
		Replicate 3	0.016698	0.017089	0.0237746	0.0345486	0.0501822	0.0743345	0.101997	0.140846	0.199247	0.259858	0.333547	0.398458	0.488793	0.571466	0.641343	0.739323	0.81267	0.896976	0.977212	1.05566	1.13808	1.22313	1.31411	1.45728	1.57423	1.62153	1.62153	1.62728	1.64178	1.64032	1.63741	1.61365	1.66677	1.66529	1.62656	1.60369	1.60085	1.66233	1.66899	1.66011	1.67048	1.66085	1.65055	1.64616	1.64178	1.63379	1.63017
		Replicate 4	0.0185247	0.0177411	0.0252264	0.0353544	0.0532192	0.079222	0.10801	0.148998	0.209899	0.275518	0.354294	0.421979	0.512238	0.611266	0.68253	0.836898	0.864011	0.94868	1.0277	1.12538	1.20635	1.32668	1.39093	1.55562	1.67271	1.74682	1.77772	1.79868	1.8183	1.8183	1.82242	1.82572	1.82077	1.82737	1.82737	1.81994	1.81501	1.81173	1.81665	1.81009	1.81091	1.80356	1.79949	1.78574	1.78977	1.78736	1.77852
[truncated: 38 more columns]

## Sheet: Lion 58
			Lion 58																						Lion 58																						Lion 58
			Time [hr.]																						Time [hr.]																						Time [hr.]
			0	0.188611	0.377222	0.565556	0.754167	0.942778	1.13139	1.32	1.50861	1.69722	1.88583	2.07444	2.26306	2.45139	2.64	2.82861	3.01722	3.20583	3.39444	3.58306	3.77167	3.96028	4.14889	4.33722	4.52583	4.71444	4.90306	5.09167	5.28028	5.46889	5.6575	5.84611	6.03472	6.22333	6.41167	6.60028	6.78889	6.9775	7.16611	7.35472	7.54333	7.73194	7.92056	8.10917	8.29778	8.48611	8.67472
OD measurements	31.5.18	Replicate 1	0.0177411	0.029337	0.0379131	0.0516988	0.0729042	0.0924937	0.134365	0.195445	0.259102	0.309503	0.374738	0.444287	0.512499	0.60951	0.700114	0.774609	0.840994	0.919283	0.984465	1.04883	1.1109	1.17349	1.23214	1.30053	1.37113	1.45093	1.53186	1.60866	1.75626	1.85494	1.92039	1.9605	1.99058	2.04296	2.0834	2.12287	2.15209	2.17358	2.21317	2.23973	2.28641	2.28751	2.29744	2.32198	2.31749	2.31525	2.31861
		Replicate 2	0.0193092	0.0241702	0.0322713	0.0462018	0.067499	0.0879411	0.129351	0.178595	0.245643	0.314576	0.393475	0.47294	0.569508	0.665273	0.762818	0.844731	0.933471	1.00915	1.08294	1.14745	1.21892	1.28988	1.37113	1.44525	1.52917	1.63306	1.74213	1.88732	1.9515	2.01562	2.06017	2.0922	2.1582	2.19848	2.24832	2.27325	2.28751	2.28531	2.29523	2.30633	2.30077	2.3119	2.29634	2.3041	2.29744	2.29192	2.31302
		Replicate 3	0.0168283	0.0268143	0.0341461	0.0489442	0.0683493	0.0867715	0.128103	0.181459	0.238824	0.301458	0.376061	0.447663	0.534742	0.628415	0.723312	0.807606	0.88717	0.969163	1.03261	1.1042	1.16794	1.23641	1.3056	1.3867	1.45347	1.53928	1.64251	1.78816	1.87189	1.92303	1.97501	1.9869	2.03065	2.08048	2.09514	2.14803	2.16844	2.19014	2.19639	2.20791	2.20791	2.19848	2.21317	2.1943	2.19639	2.19743	2.20791
		Replicate 4	0.0181328	0.0200948	0.0286721	0.0430633	0.0655194	0.0834211	0.122673	0.175074	0.245828	0.318864	0.411978	0.498246	0.607175	0.716063	0.811583	0.904491	0.994356	1.06853	1.14597	1.21262	1.27823	1.35399	1.43395	1.52381	1.63017	1.72195	1.83984	1.94255	1.99796	2.03443	2.06209	2.12088	2.1582	2.17667	2.20371	2.19639	2.20371	2.18391	2.19743	2.18598	2.16025	2.19014	2.18184	2.16331	2.15718	2.16229	2.15923
	5.6.18	Replicate 1	0.016698	0.0190476	0.0246981	0.0333419	0.0505955	0.0746209	0.099608	0.140211	0.190979	0.248054	0.308695	0.367499	0.430449	0.510672	0.584439	0.65323	0.717705	0.786897	0.84623	0.906876	0.96369	1.02547	1.08951	1.1579	1.22313	1.31695	1.4327	1.48688	1.53658	1.58258	1.62153	1.65863	1.6975	1.73433	1.77212	1.78494	1.80682	1.81912	1.81337	1.82077	1.81912	1.82324	1.82489	1.83318	1.82903	1.82324	1.82489
		Replicate 2	0.017089	0.0182634	0.0241702	0.0341461	0.051009	0.0767735	0.103045	0.145629	0.196825	0.256653	0.333965	0.403243	0.47294	0.561722	0.644376	0.71968	0.795057	0.864775	0.928585	0.980192	1.04069	1.09755	1.16794	1.23641	1.31581	1.45537	1.52783	1.58188	1.63161	1.68243	1.71733	1.76179	1.81009	1.85157	1.87104	1.89595	1.89249	1.909	1.91512	1.91249	1.91074	1.90638	1.90812	1.916	1.91337	1.91337	1.91951
		Replicate 3	0.0159169	0.017089	0.0229842	0.0324051	0.0503199	0.0749075	0.0999061	0.141164	0.191493	0.252715	0.319069	0.381378	0.45251	0.540395	0.624542	0.690482	0.765234	0.83393	0.900529	0.958245	1.02325	1.07781	1.14202	1.20688	1.28487	1.41349	1.472	1.52047	1.55767	1.60298	1.64105	1.67569	1.71657	1.74604	1.75942	1.78253	1.78816	1.79463	1.79706	1.79787	1.80193	1.79787	1.80193	1.80356	1.80112	1.80601	1.79706
		Replicate 4	0.0164375	0.0186553	0.0246981	0.0360267	0.0528042	0.0790777	0.106501	0.14932	0.203418	0.269749	0.342369	0.406221	0.48727	0.58047	0.666206	0.73865	0.821778	0.896976	0.969163	1.03305	1.10087	1.17959	1.25307	1.33649	1.43771	1.56661	1.63524	1.68768	1.72658	1.77372	1.83318	1.87189	1.91688	1.94791	1.96411	1.98323	1.98415	1.99796	2.00258	1.99334	1.99334	1.99242	2.00444	2.00258	1.9869	1.98782	1.9869
	7.6.18	Replicate 1	0.0140983	0.0173498	0.0258875	0.0392642	0.061579	0.0863335	0.122828	0.17074	0.235895	0.311934	0.377387	0.440925	0.522489	0.601943	0.679369	0.75869	0.828388	0.893435	0.959081	1.02547	1.0881	1.16492	1.23961	1.32554	1.47393	1.53658	1.59098	1.64178	1.67271	1.7158	1.75784	1.80193	1.84318	1.87019	1.87702	1.88646	1.89942	1.89422	1.90029	1.89682	1.90464	1.89422	1.90029	1.9029	1.89855	1.89682	1.89163
		Replicate 2	0.0140983	0.0169586	0.0260198	0.0399409	0.062	0.0869176	0.123292	0.174405	0.237724	0.304867	0.364448	0.442364	0.528061	0.611852	0.689205	0.766271	0.840248	0.905683	0.967054	1.03574	1.10373	1.1619	1.24122	1.31581	1.44273	1.54131	1.60511	1.67495	1.70205	1.74291	1.79058	1.83069	1.86849	1.916	1.93542	1.94702	1.9596	1.95329	1.96502	1.9605	1.9605	1.95329	1.95509	1.94881	1.95779	1.94165	1.95419
		Replicate 3	0.0134501	0.0177411	0.0269468	0.0402118	0.0605978	0.0856042	0.122982	0.170408	0.237724	0.311528	0.396642	0.473688	0.565329	0.63621	0.716063	0.796483	0.87707	0.941254	1.02636	1.11186	1.18162	1.26013	1.3534	1.49013	1.55904	1.61436	1.63524	1.66751	1.73511	1.83401	1.88732	1.909	1.8899	1.87104	1.91249	1.94255	1.95239	1.93809	1.92392	1.89595	1.89249	1.89249	1.8813	1.87873	1.86679	1.84989	1.85325
		Replicate 4	0.014877	0.0200948	0.0282735	0.0430633	0.065096	0.0908745	0.128415	0.180278	0.253276	0.332295	0.4099	0.503143	0.588426	0.686021	0.798984	0.883663	0.994356	1.05429	1.14005	1.25578	1.30673	1.44336	1.53119	1.68018	1.73978	1.77772	1.8813	1.92303	1.95239	2.04677	2.10895	2.10203	2.12287	2.08828	2.12088	2.09908	2.15515	2.10105	2.10796	2.07951	2.11093	2.07174	2.07756	2.09024	2.0922	2.0834	2.07174
	10.6.18	Replicate 1	0.0112516	0.0102198	0.0163073	0.019571	0.0285392	0.0414322	0.0629834	0.0876485	0.12515	0.176916	0.257406	0.334592	0.40393	0.484991	0.587285	0.674646	0.761096	0.851871	0.924531	0.989184	1.0511	1.12636	1.1965	1.27436	1.36519	1.42585	1.53793	1.60582	1.64469	1.66751	1.71733	1.73978	1.75075	1.78253	1.81747	1.82572	1.84653	1.86001	1.85241	1.84653	1.86001	1.84068	1.83984	1.8282	1.83734	1.8183	1.81912
		Replicate 2	0.0130615	0.0133205	0.0177411	0.0258875	0.0336099	0.0478457	0.070338	0.0969307	0.133265	0.186883	0.267645	0.354723	0.431396	0.522754	0.625732	0.73563	0.814485	0.896976	0.979766	1.06576	1.14054	1.21734	1.30843	1.3982	1.48948	1.5938	1.73123	1.80275	1.86934	1.89509	1.9596	1.99796	2.04296	2.07271	2.11391	2.1339	2.15108	2.15923	2.12687	2.14905	2.14398	2.14095	2.15006	2.12687	2.14196	2.13189	2.13792
		Replicate 3	0.0121559	0.0108645	0.014228	0.0200948	0.028938	0.0440168	0.067924	0.0936738	0.133579	0.187734	0.269749	0.354723	0.420342	0.492868	0.605428	0.708869	0.813759	0.914062	0.990045	1.06622	1.13416	1.2263	1.30166	1.3982	1.46174	1.54064	1.66825	1.77692	1.90116	1.97592	2.02405	2.07465	2.08926	2.12088	2.16947	2.20686	2.24295	2.26345	2.31302	2.31413	2.3231	2.33211	2.3276	2.31861	2.34458	2.32986	2.33099
	12.6.18	Replicate 1	0.0153967	0.0147471	0.0178716	0.0253586	0.0365651	0.0540501	0.0829854	0.106501	0.154489	0.214844	0.289947	0.379158	0.450568	0.545814	0.644072	0.742018	0.849987	0.922509	0.997385	1.07687	1.14548	1.22208	1.3107	1.40796	1.50984	1.57076	1.68768	1.73278	1.78012	1.82655	1.87959	1.92833	1.9614	2.00351	2.01468	2.02124	2.02594	2.03821	2.04582	2.04486	2.03632	2.04486	2.05537	2.06209	2.05441	2.06306	2.06017
		Replicate 2	0.0150069	0.0155267	0.0191784	0.025623	0.0376433	0.0568279	0.0835664	0.107708	0.1566	0.218754	0.295482	0.389422	0.461555	0.56895	0.673391	0.773911	0.872442	0.959081	1.04114	1.12344	1.19341	1.27602	1.36105	1.45919	1.55973	1.64469	1.73045	1.85157	1.91337	1.97866	2.02688	2.09122	2.14095	2.17874	2.22163	2.21528	2.24188	2.24724	2.24832	2.24295	2.24188	2.24724	2.24724	2.24188	2.24295	2.2451	2.25047
		Replicate 3	0.013191	0.014228	0.0177411	0.0249622	0.0366997	0.0543273	0.080233	0.104245	0.150931	0.209019	0.284063	0.368154	0.446938	0.544999	0.64925	0.737978	0.835784	0.918881	0.997385	1.06668	1.13956	1.21997	1.29324	1.3873	1.48233	1.5522	1.63524	1.74056	1.79787	1.84486	1.89855	1.94523	2.00444	2.03727	2.03916	2.06113	2.06884	2.07271	2.06788	2.06209	2.06595	2.06981	2.05825	2.06981	2.07174	2.06402	2.05921
		Replicate 4	0.0118974	0.0134501	0.0173498	0.0252264	0.0381831	0.0568279	0.0856042	0.110885	0.158882	0.222507	0.299461	0.389647	0.471197	0.580753	0.68793	0.787251	0.889124	0.973815	1.06622	1.15192	1.2226	1.31183	1.38129	1.47844	1.57701	1.67569	1.73356	1.83069	1.88474	1.94255	1.98415	2.03916	2.08145	2.12487	2.11192	2.12888	2.10598	2.09809	2.10895	2.0922	2.08828	2.07174	2.10401	2.07853	2.06884	2.06884	2.04868
[truncated: 38 more columns]

## Sheet: 8739
			8739																						8739																						8739
			Time [hr.]																						Time [hr.]																						Time [hr.]
			0	0.188611	0.377222	0.565556	0.754167	0.942778	1.13139	1.32	1.50861	1.69722	1.88583	2.07444	2.26306	2.45139	2.64	2.82861	3.01722	3.20583	3.39444	3.58306	3.77167	3.96028	4.14889	4.33722	4.52583	4.71444	4.90306	5.09167	5.28028	5.46889	5.6575	5.84611	6.03472	6.22333	6.41167	6.60028	6.78889	6.9775	7.16611	7.35472	7.54333	7.73194	7.92056	8.10917	8.29778	8.48611	8.67472
OD measurements	31.5.18	Replicate 1	0.0212751	0.0232475	0.032004	0.0462018	0.0710498	0.0911686	0.121747	0.163304	0.221075	0.294688	0.36076	0.434956	0.524608	0.59703	0.659695	0.73095	0.800774	0.887561	0.969585	1.05201	1.13907	1.21681	1.30673	1.37829	1.44651	1.51515	1.58398	1.66233	1.71044	1.79868	1.81255	1.82159	1.82077	1.84318	1.85157	1.8617	1.86934	1.86849	1.87189	1.87702	1.87702	1.88216	1.89076	1.89682	1.90029	1.89682	1.90377
		Replicate 2	0.0176106	0.0215377	0.0294701	0.0430633	0.0660843	0.0873561	0.120976	0.160025	0.214844	0.289356	0.355368	0.425262	0.515379	0.587	0.650779	0.718034	0.791146	0.87052	0.957828	1.04249	1.1249	1.20427	1.29548	1.36756	1.43458	1.49995	1.57007	1.64469	1.68468	1.77292	1.79301	1.80846	1.80356	1.81419	1.82242	1.8282	1.83901	1.83734	1.84737	1.85325	1.84737	1.85494	1.84905	1.85157	1.85663	1.85832	1.87019
		Replicate 3	0.0176106	0.0210126	0.0304024	0.0452449	0.0667912	0.0880874	0.119591	0.157089	0.204814	0.273782	0.333965	0.385166	0.475436	0.541206	0.599628	0.661551	0.726625	0.795057	0.873597	0.951582	1.0277	1.10182	1.18878	1.25741	1.3181	1.37829	1.4421	1.5039	1.57215	1.59873	1.68768	1.68618	1.70738	1.7158	1.71044	1.72735	1.72735	1.73433	1.73278	1.73667	1.74447	1.74682	1.74761	1.75784	1.75075	1.74917	1.75942
		Replicate 4	0.0200948	0.0250943	0.0341461	0.0478457	0.0706226	0.0910215	0.124995	0.162811	0.219111	0.302259	0.377166	0.466485	0.558959	0.637716	0.704968	0.781261	0.868218	0.954908	1.03844	1.12247	1.20583	1.30447	1.38972	1.46494	1.52716	1.6044	1.67122	1.76576	1.7922	1.81419	1.83817	1.84989	1.8541	1.86594	1.87616	1.87873	1.8813	1.88818	1.8856	1.89855	1.909	1.90725	1.90812	1.91249	1.916	1.91863	1.9248
	5.6.18	Replicate 1	0.028008	0.0304024	0.0395348	0.0559932	0.0826952	0.109219	0.141959	0.185013	0.240476	0.287784	0.337945	0.408749	0.470949	0.522754	0.575675	0.631105	0.686657	0.745058	0.817032	0.88717	0.958663	1.02148	1.09471	1.14993	1.20375	1.25741	1.30053	1.35399	1.40429	1.46622	1.52917	1.53523	1.53861	1.55015	1.55288	1.55699	1.56661	1.57007	1.57423	1.57215	1.58188	1.5777	1.58118	1.58328	1.58818	1.58538	1.58188
		Replicate 2	0.0254908	0.0297363	0.0402118	0.0558542	0.0816802	0.110885	0.142755	0.188587	0.247126	0.298265	0.349587	0.434718	0.501336	0.55154	0.615669	0.670573	0.73095	0.807967	0.880943	0.957828	1.02503	1.0966	1.17299	1.23587	1.28487	1.35105	1.39638	1.46622	1.50984	1.57492	1.57979	1.58678	1.60369	1.60227	1.60724	1.62368	1.62224	1.62945	1.62872	1.63451	1.63451	1.63017	1.63451	1.63959	1.64689	1.64469	1.64616
		Replicate 3	0.0269468	0.029204	0.0402118	0.0566887	0.0840025	0.1121	0.145629	0.189611	0.249542	0.309301	0.362276	0.452753	0.519322	0.58047	0.644072	0.708869	0.779155	0.859822	0.941254	1.01706	1.09755	1.18315	1.25578	1.31525	1.37889	1.44336	1.50654	1.55836	1.63669	1.66085	1.66677	1.67793	1.68994	1.70205	1.70433	1.70586	1.70967	1.72118	1.72426	1.7289	1.73356	1.73744	1.73978	1.73822	1.74761	1.74134	1.74839
		Replicate 4	0.0264169	0.0314696	0.0423831	0.0590591	0.0866255	0.115147	0.14932	0.197689	0.268792	0.343638	0.419408	0.522225	0.601943	0.675274	0.753556	0.828388	0.922913	1.01353	1.10611	1.19805	1.2994	1.38791	1.4643	1.53861	1.61937	1.69598	1.79625	1.82242	1.83984	1.84235	1.87189	1.87445	1.88904	1.89769	1.91074	1.916	1.91074	1.91863	1.93365	1.93542	1.94165	1.9506	1.9596	1.9596	1.96411	1.96231	1.97228
	7.6.18	Replicate 1	0.0244341	0.0324051	0.0489442	0.0760551	0.108916	0.147231	0.194068	0.275132	0.360327	0.460326	0.558407	0.64104	0.717705	0.802208	0.902508	1.00303	1.0966	1.19961	1.30335	1.3855	1.46622	1.54403	1.63089	1.76179	1.77852	1.79058	1.80601	1.81583	1.82077	1.82737	1.83401	1.83817	1.83734	1.85241	1.85578	1.8617	1.87275	1.87019	1.88044	1.8899	1.90638	1.90029	1.91074	1.91863	1.91951	1.91863	1.92392
		Replicate 2	0.029071	0.0380481	0.0572456	0.0905805	0.128727	0.171904	0.228627	0.321942	0.418243	0.528061	0.643161	0.737307	0.836155	0.933063	1.04883	1.16492	1.28654	1.41595	1.53928	1.67495	1.77852	1.87616	1.98874	2.09809	2.30299	2.31749	2.33551	2.356	2.35714	2.37326	2.38137	2.37673	2.39653	2.41419	2.40946	2.42011	2.42487	2.43681	2.44401	2.44762	2.44762	2.46093	2.46945	2.47678	2.47433	2.47433	2.4903
		Replicate 3	0.0260198	0.0348171	0.0516988	0.0797995	0.113317	0.152546	0.200982	0.287391	0.374297	0.476187	0.577083	0.666829	0.75185	0.843608	0.947852	1.04747	1.15242	1.25253	1.36283	1.45537	1.53726	1.628	1.72504	1.84737	1.87275	1.88474	1.90116	1.90812	1.91776	1.91863	1.92922	1.93099	1.94165	1.94881	1.95509	1.9596	1.95779	1.9741	1.97866	1.98232	1.98415	1.98598	1.99796	1.99703	2.00816	2.01188	2.01562
		Replicate 4	0.0302691	0.0403472	0.0590591	0.0905805	0.130288	0.171239	0.226821	0.319889	0.420109	0.529127	0.642252	0.740669	0.836155	0.941254	1.05978	1.18213	1.29884	1.41534	1.54539	1.66454	1.76735	1.86849	1.98782	2.16229	2.20057	2.21212	2.2494	2.26237	2.27107	2.28751	2.28091	2.30744	2.30855	2.31078	2.31973	2.33438	2.34458	2.34231	2.35028	2.35829	2.36979	2.37094	2.37905	2.38718	2.40475	2.39419	2.41301
	10.6.18	Replicate 1	0.0607379	0.0690588	0.0901399	0.118055	0.165609	0.224841	0.291524	0.359678	0.438293	0.52886	0.608926	0.681264	0.754239	0.853003	0.926151	0.996086	1.09234	1.17451	1.28988	1.3646	1.4352	1.54064	1.56386	1.67644	1.75153	1.76973	1.8003	1.8617	1.82489	1.83901	1.84068	1.86509	1.92833	1.916	1.87702	1.87531	1.8856	1.89682	1.90203	1.89855	1.97866	1.92127	1.92303	1.93276	1.95869	1.93542	1.94791
		Replicate 2	0.0557153	0.0667912	0.0908745	0.124375	0.171405	0.22628	0.308897	0.398912	0.492613	0.593291	0.681581	0.756633	0.840621	0.919283	1.01926	1.11426	1.21576	1.31354	1.43083	1.53186	1.60653	1.6907	1.76655	1.88216	1.95779	1.97228	1.96774	1.99058	2.00816	2.02405	2.04391	2.05537	2.04201	2.04963	2.06788	2.06498	2.08048	2.07853	2.08438	2.09024	2.09809	2.10105	2.10697	2.12487	2.13289	2.1339	2.14095
		Replicate 3	0.0594784	0.0660843	0.0869176	0.118362	0.161827	0.212367	0.289947	0.372537	0.460081	0.55154	0.629311	0.707566	0.776355	0.840994	0.934287	1.01353	1.12054	1.19496	1.29716	1.39395	1.44084	1.51316	1.58468	1.63524	1.76021	1.77692	1.78253	1.7922	1.81583	1.82324	1.81912	1.82077	1.84486	1.84821	1.85325	1.85663	1.86339	1.87702	1.87275	1.86849	1.88646	1.88732	1.89595	1.89422	1.909	1.90464	1.91863
		Replicate 4	0.0564104	0.0676406	0.0910215	0.124375	0.171904	0.22556	0.31011	0.399822	0.505472	0.595015	0.685703	0.753897	0.830971	0.914463	1.00303	1.10325	1.19289	1.28654	1.40246	1.51183	1.57631	1.63234	1.739	1.82407	1.85073	1.86934	1.90116	1.92568	1.92922	1.94255	1.9372	1.95419	1.97228	1.98323	1.97683	1.96502	1.97957	1.98598	1.97866	1.99426	1.99426	1.99981	2.00816	2.00816	2.01375	2.03727	2.0297
	12.6.18	Replicate 1	0.0189168	0.0211439	0.0272119	0.0381831	0.0571063	0.0848757	0.108161	0.148837	0.203941	0.286999	0.357951	0.480451	0.555379	0.634705	0.696571	0.77217	0.844731	0.934287	1.01706	1.10373	1.18622	1.27657	1.3493	1.4141	1.48168	1.54539	1.62512	1.69296	1.69826	1.70433	1.7112	1.72349	1.72272	1.7158	1.71964	1.72581	1.72658	1.72581	1.72426	1.72272	1.72041	1.72041	1.72041	1.71503	1.72195	1.7181	1.71887
		Replicate 2	0.0155267	0.0178716	0.0236428	0.03522	0.0532192	0.0826952	0.106501	0.148034	0.20429	0.282892	0.361193	0.473938	0.553183	0.633204	0.69818	0.774958	0.847731	0.941254	1.02458	1.12102	1.19961	1.29436	1.37351	1.45474	1.52381	1.59662	1.68168	1.75705	1.76338	1.77932	1.80275	1.79058	1.78977	1.79625	1.79787	1.8003	1.80112	1.80519	1.80356	1.81009	1.81091	1.80519	1.80356	1.80764	1.81747	1.81501	1.81994
		Replicate 3	0.0153967	0.0174802	0.0236428	0.0336099	0.0528042	0.080233	0.102446	0.143552	0.19717	0.276484	0.35044	0.457631	0.543642	0.620687	0.690801	0.766617	0.84548	0.933063	1.02414	1.11282	1.19754	1.29156	1.37173	1.45728	1.52985	1.60156	1.70586	1.76496	1.78012	1.79625	1.79868	1.80846	1.80846	1.81009	1.81337	1.82159	1.81501	1.82077	1.82407	1.82324	1.83651	1.83318	1.83318	1.83817	1.84569	1.83901	1.84905
[truncated: 38 more columns]

## Sheet: Leopard 31
			Leopard 31																						Leopard 31																						Leopard 31
			Time [hr.]																						Time [hr.]																						Time [hr.]
			0	0.188611	0.377222	0.565556	0.754167	0.942778	1.13139	1.32	1.50861	1.69722	1.88583	2.07444	2.26306	2.45139	2.64	2.82861	3.01722	3.20583	3.39444	3.58306	3.77167	3.96028	4.14889	4.33722	4.52583	4.71444	4.90306	5.09167	5.28028	5.46889	5.6575	5.84611	6.03472	6.22333	6.41167	6.60028	6.78889	6.9775	7.16611	7.35472	7.54333	7.73194	7.92056	8.10917	8.29778	8.48611	8.67472
OD measurements	31.5.18	Replicate 1	0.0164375	0.0190476	0.0249622	0.0379131	0.0555763	0.0826952	0.108312	0.150608	0.200634	0.263456	0.338786	0.405991	0.473938	0.560616	0.661241	0.746074	0.815212	0.894614	0.969585	1.05429	1.12538	1.21105	1.28543	1.39638	1.50192	1.61794	1.71503	1.80846	1.97683	1.99058	2.03537	2.07078	2.06788	2.25695	2.08731	2.21739	2.09613	5.5191	5.05552	2.96087	6.78721	6.85772	2.58264	5.55219	3.61815	2.9593	5.49858
		Replicate 2	0.0177411	0.0199638	0.0264169	0.0389938	0.0561322	0.0831306	0.108614	0.149159	0.199073	0.258348	0.332086	0.403701	0.475436	0.559235	0.656919	0.741006	0.816304	0.89265	0.962851	1.04159	1.11571	1.19341	1.27767	1.37411	1.4778	1.5784	1.67868	1.77053	1.92215	1.9596	1.96865	1.99058	2.01562	2.44642	2.18702	2.95616	2.70447	2.26345	2.78489	2.76198	2.97032	2.7921	4.01331	3.21253	2.33551	2.36403	2.79934
		Replicate 3	0.0180022	0.0206191	0.0261522	0.0385883	0.0572456	0.0829854	0.108916	0.148515	0.197689	0.259291	0.337105	0.405991	0.480703	0.568113	0.676532	0.759377	0.825078	0.909266	0.982327	1.05658	1.13465	1.21157	1.30787	1.41349	1.50918	1.60511	1.69977	1.78977	1.91776	1.9605	2.12888	2.14702	2.75771	2.04772	3.09551	5.34666	5.92051	3.29907	4.65825	4.48832	4.76649	3.95706	3.24998	3.46891	3.14122	3.73709	3.51694
		Replicate 4	0.0159169	0.0190476	0.025623	0.039129	0.0561322	0.0828403	0.107708	0.14932	0.202721	0.266882	0.350227	0.414292	0.497476	0.594153	0.717705	0.790437	0.860582	0.944548	1.02369	1.09093	1.17349	1.25686	1.36105	1.46366	1.56869	1.65569	1.73744	1.82986	1.95599	1.9741	2.10203	2.13692	2.11192	2.45487	2.76768	3.10895	2.82857	3.59088	2.0922	2.71834	2.92197	2.23119	2.60875	2.17152	2.02499	4.01331	2.28531
	5.6.18	Replicate 1	0.0208814	0.0398055	0.0377782	0.0504577	0.0648139	0.0866255	0.114842	0.148998	0.196135	0.253838	0.318046	0.368372	0.427852	0.519058	0.618913	0.67026	0.722981	0.784075	0.835042	0.90807	0.961174	1.0335	1.10182	1.18981	1.24983	1.30843	1.35575	1.40858	1.44967	1.47007	1.46494	1.47071	1.46942	1.48948	1.47715	1.48818	3.13098	2.43801	2.42725	6.49007	1.50522	2.34914	2.74921	2.34117	2.23332	2.67294	3.94259
		Replicate 2	0.0216691	0.0250943	0.0273445	0.0384532	0.0557153	0.080233	0.109068	0.14691	0.194412	0.262507	0.337525	0.38539	0.449114	0.548263	0.644072	0.712459	0.770084	0.848483	0.922509	0.99263	1.06254	1.13907	1.24875	1.33823	1.41904	1.48428	1.54743	1.61293	1.65275	1.65716	1.65937	1.65422	2.42249	2.58913	6.73514	3.83427	4.76325	6.01423	3.62873	3.09886	3.59296	3.57011	3.461	4.98153	3.20723	3.74597	5.50677
		Replicate 3	0.0252264	0.0268143	0.0312027	0.0403472	0.0566887	0.0813905	0.112252	0.152061	0.200982	0.263836	0.337945	0.390546	0.456653	0.553731	0.66248	0.728952	0.795414	0.881331	0.960755	1.03529	1.08999	1.21419	1.30617	1.40185	1.48428	1.58958	1.64616	1.70815	1.77452	1.80519	1.86934	1.83567	1.84318	1.80601	3.08715	4.51199	6.14967	6.34706	4.47656	4.59334	6.49547	5.78888	4.42712	4.62098	5.26945	5.19404	5.29626
	7.6.18	Replicate 1	0.0157868	0.0223263	0.0285392	0.0398055	0.0587798	0.0850213	0.119745	0.162155	0.210779	0.279195	0.32648	0.394379	0.464756	0.559787	0.643465	0.713768	0.789019	0.862105	0.934287	1.00042	1.07409	1.14399	1.23534	1.33302	1.43333	1.52649	1.66529	1.7158	1.76021	1.77053	1.80437	1.83651	1.85073	1.84318	1.84318	1.86679	1.85157	1.87873	1.87873	1.8617	1.87873	2.12787	1.97501	1.87787	2.05729	1.88904	2.02499
		Replicate 2	0.0133205	0.0189168	0.028008	0.0393995	0.0569671	0.0813905	0.112861	0.153193	0.201503	0.255901	0.307484	0.365318	0.421277	0.513022	0.603103	0.672137	0.7363	0.81922	0.890298	0.950752	1.02859	1.08716	1.16592	1.25415	1.3534	1.42585	1.52181	1.64542	1.68318	1.70891	1.7181	1.73822	1.74604	1.89076	1.80846	1.76417	1.761	1.96321	1.78494	2.03727	1.91688	1.89855	1.86509	1.94433	2.45004	1.84989	2.11192
		Replicate 3	0.0150069	0.0215377	0.0316032	0.0437442	0.0635461	0.0883802	0.122519	0.163468	0.215021	0.268792	0.337525	0.410823	0.476687	0.569788	0.655072	0.721659	0.800416	0.879005	0.95741	1.02903	1.10039	1.17908	1.27436	1.35105	1.45474	1.53861	1.66011	1.739	1.78736	1.80193	1.82407	1.8282	1.85494	1.84486	1.85325	1.87702	2.04963	2.07271	2.03727	1.8813	2.05441	2.21739	2.23439	2.85077	2.25479	2.21001	2.20266
		Replicate 4	0.0191784	0.0237746	0.0329402	0.0486694	0.0709073	0.0951522	0.134365	0.177084	0.23207	0.303461	0.368591	0.4618	0.546629	0.651085	0.717705	0.789019	0.862105	0.943311	1.02103	1.09187	1.17096	1.27492	1.36223	1.45728	1.55425	1.68018	1.81173	1.79949	1.87531	1.84989	1.84486	2.0834	1.98966	1.88044	1.93276	2.14297	1.95689	2.99892	1.97228	3.00854	1.97775	2.78057	2.74638	2.16947	2.00351	2.20057	2.08048
	10.6.18	Replicate 1	0.0208814	0.0274771	0.0342802	0.0471602	0.0689169	0.0924937	0.123446	0.165773	0.231707	0.319479	0.393024	0.45861	0.552361	0.654458	0.745058	0.791856	0.858303	0.933879	1.00827	1.0713	1.15093	1.25632	1.3336	1.41349	1.49733	1.54267	1.59732	1.65716	1.66751	1.68243	1.6922	1.69447	1.6907	1.70662	1.69826	1.70357	1.82737	1.69598	1.69901	1.69598	1.69598	1.69977	1.68468	1.68093	1.67868	1.67495	1.67868
		Replicate 2	0.0253586	0.0227209	0.0304024	0.0453815	0.0648139	0.0924937	0.120668	0.162975	0.228988	0.31092	0.380045	0.440925	0.539046	0.640737	0.716719	0.789728	0.870904	0.949094	1.02369	1.10325	1.18315	1.29492	1.3867	1.47071	1.56386	1.62872	1.6922	1.76735	1.78092	1.78574	1.81501	1.87275	2.00537	2.09613	3.241	2.19326	3.26622	1.76655	2.13893	4.31691	2.31861	2.09122	3.27894	2.79066	2.74779	3.12248	2.27982
		Replicate 3	0.0302691	0.0227209	0.0337439	0.0481202	0.0683493	0.0955964	0.122365	0.167756	0.228446	0.317432	0.386508	0.44525	0.535011	0.660932	0.752191	0.825445	0.916469	1.00173	1.08294	1.16794	1.24929	1.36223	1.47844	1.57145	1.66825	1.73744	1.81501	1.88388	1.91512	1.94612	1.99796	1.97683	1.9497	3.10895	2.87623	2.43202	2.92197	2.34572	2.88681	2.89897	3.14293	3.15151	3.33428	2.44041	2.87322	4.54185	2.86571
	12.6.18	Replicate 1	0.0241702	0.0268143	0.0344144	0.0488067	0.065096	0.0944126	0.125926	0.166599	0.230618	0.301258	0.370342	0.440206	0.507288	0.616553	0.72001	0.789728	0.805083	0.861724	0.967476	1.04838	1.11138	1.20272	1.22313	1.34579	1.3753	1.44777	1.55836	1.58468	1.58468	1.5945	1.67569	1.67644	1.62368	1.69523	1.70891	1.66603	1.6742	1.72118	1.71657	1.70815	1.69372	1.66825	1.70891	1.65716	1.66306	1.65569	1.68318
		Replicate 2	0.0300027	0.0252264	0.0344144	0.0456548	0.0655194	0.0981192	0.130288	0.179436	0.244532	0.327929	0.400505	0.460081	0.534742	0.655995	0.752191	0.82802	0.913662	0.991336	1.0653	1.1559	1.22578	1.33014	1.45157	1.54743	1.64178	1.73744	1.81255	1.87702	1.93987	1.9596	1.97592	1.96683	1.95599	1.95329	2.02782	1.98232	2.24188	2.19118	5.10948	2.75062	3.16704	2.84483	3.07053	3.14293	3.99115	3.05404	3.69752
		Replicate 3	0.0321376	0.0243021	0.0309358	0.0431994	0.0628428	0.09161	0.122673	0.172071	0.228627	0.302059	0.369247	0.432344	0.519585	0.648029	0.72232	0.799342	0.861724	0.962012	1.02236	1.0985	1.16643	1.29772	1.39093	1.46814	1.56455	1.63596	1.67197	1.75075	1.78494	1.80193	1.79868	1.81501	1.80356	1.79787	2.22693	1.9301	3.79086	3.83889	2.95147	4.80238	4.696	3.69752	3.97649	3.48282	3.84351	4.11157	2.80224
[truncated: 38 more columns]

## Sheet: Giraffe 32
			Giraffe 32																						Giraffe 32																						Giraffe 32
			Time [hr.]																						Time [hr.]																						Time [hr.]
			0	0.188611	0.377222	0.565556	0.754167	0.942778	1.13139	1.32	1.50861	1.69722	1.88583	2.07444	2.26306	2.45139	2.64	2.82861	3.01722	3.20583	3.39444	3.58306	3.77167	3.96028	4.14889	4.33722	4.52583	4.71444	4.90306	5.09167	5.28028	5.46889	5.6575	5.84611	6.03472	6.22333	6.41167	6.60028	6.78889	6.9775	7.16611	7.35472	7.54333	7.73194	7.92056	8.10917	8.29778	8.48611	8.67472
OD measurements	31.5.18	Replicate 1	0.0176106	0.0220633	0.0297363	0.0446988	0.0618596	0.0907275	0.117595	0.165773	0.230255	0.290932	0.371439	0.440925	0.509369	0.598472	0.676532	0.749128	0.81849	0.895008	0.969163	1.03619	1.11138	1.19032	1.2821	1.3765	1.50127	1.64908	1.73667	1.77372	1.84318	1.89509	1.94612	1.97866	2.02124	2.06788	2.10203	2.15923	2.18287	2.21212	2.23545	2.24402	2.2494	2.24188	2.2408	2.23652	2.23119	2.22906	2.23225
		Replicate 2	0.018394	0.0224578	0.0298695	0.0395348	0.0565495	0.0825501	0.107708	0.158066	0.221791	0.278807	0.369685	0.446938	0.541476	0.637415	0.713768	0.789019	0.872058	0.949923	1.01838	1.1023	1.18264	1.27161	1.38009	1.48168	1.60511	1.75153	1.82903	1.89249	1.9515	2.01095	2.06113	2.10105	2.15718	2.21001	2.25047	2.26998	2.29523	2.29855	2.31302	2.31078	2.29192	2.29855	2.28971	2.28641	2.27107	2.27435	2.27435
		Replicate 3	0.0178716	0.0214064	0.029071	0.0448353	0.060878	0.0853127	0.109522	0.158882	0.220181	0.279195	0.364665	0.444287	0.534474	0.629311	0.704968	0.785838	0.861724	0.93756	1.01441	1.08763	1.16341	1.24713	1.34171	1.44462	1.54606	1.7051	1.78655	1.84653	1.89509	1.93276	2.00444	2.03632	2.09711	2.13792	2.15923	2.20476	2.22057	2.23332	2.23332	2.23759	2.22269	2.22269	2.21845	2.21951	2.20476	2.19848	2.18806
		Replicate 4	0.0178716	0.0215377	0.0296032	0.0419754	0.0603178	0.0850213	0.111341	0.160189	0.22197	0.283672	0.378051	0.464509	0.568671	0.664962	0.746074	0.829494	0.910064	0.990045	1.07177	1.15291	1.23801	1.35693	1.46878	1.57076	1.71733	1.8282	1.91337	1.9814	2.02218	2.09024	2.15413	2.21001	2.25263	2.29413	2.30967	2.32648	2.34458	2.32986	2.33777	2.34004	2.33099	2.31973	2.33324	2.31078	2.28971	2.29413	2.29192
	5.6.18	Replicate 1	0.0220633	0.0236428	0.0318704	0.0463386	0.0660843	0.0963373	0.12221	0.16462	0.216441	0.26841	0.327929	0.38472	0.432818	0.507029	0.577365	0.634405	0.693041	0.750148	0.810497	0.862486	0.927367	0.982327	1.04747	1.11715	1.21262	1.31183	1.39942	1.45665	1.50192	1.53793	1.5777	1.60582	1.63524	1.67868	1.68768	1.72118	1.74213	1.77292	1.79544	1.81337	1.83567	1.84905	1.86509	1.87104	1.8856	1.88044	1.88044
		Replicate 2	0.0233792	0.0258875	0.0312027	0.0445623	0.0656606	0.0954483	0.124375	0.166929	0.223942	0.283282	0.349587	0.413134	0.48575	0.56672	0.643161	0.703671	0.768002	0.844357	0.907672	0.980619	1.05703	1.13661	1.22578	1.37889	1.4503	1.51316	1.56592	1.61651	1.66011	1.69977	1.74369	1.77532	1.81583	1.84402	1.87787	1.91512	1.93631	1.9614	1.98049	1.98049	1.99242	1.9741	1.97683	1.97501	1.97137	1.95779	1.95779
		Replicate 3	0.0244341	0.0273445	0.0368344	0.0507333	0.0754811	0.108614	0.141323	0.180615	0.23809	0.290932	0.356443	0.419642	0.469458	0.550173	0.628116	0.686975	0.746413	0.81267	0.876684	0.934287	0.998251	1.05841	1.12393	1.20427	1.3107	1.41472	1.51714	1.58538	1.63524	1.67048	1.7135	1.73356	1.76417	1.79544	1.82572	1.85916	1.87959	1.91863	1.94165	2.00444	1.97957	1.99242	2.00073	2.01188	2.01375	2.0063	2.00166
		Replicate 4	0.0211439	0.0239064	0.033208	0.0468862	0.0677823	0.100503	0.126081	0.171072	0.230799	0.300459	0.376945	0.45324	0.542829	0.629311	0.70076	0.769042	0.841367	0.916469	0.987466	1.06391	1.14993	1.23747	1.34113	1.50324	1.58468	1.63596	1.67943	1.73744	1.76814	1.8003	1.84821	1.88474	1.91951	1.95779	1.9869	2.01749	2.01749	2.0297	2.06306	2.05537	2.04963	2.05346	2.03348	2.03159	2.0203	2.00909	2.01749
	7.6.18	Replicate 1	0.0169586	0.0208814	0.028805	0.046065	0.0669327	0.0942648	0.128415	0.176078	0.239374	0.315799	0.390771	0.462784	0.551814	0.623057	0.695607	0.772866	0.843234	0.916469	0.991336	1.06899	1.15491	1.26887	1.39881	1.46494	1.53996	1.60015	1.64908	1.69977	1.74134	1.78092	1.82077	1.85494	1.89422	1.93187	1.95689	1.9814	1.99796	1.99611	1.99888	1.98598	1.99242	1.97957	1.98323	1.97775	1.96321	1.95689	1.9497
		Replicate 2	0.0187861	0.0228525	0.0314696	0.0504577	0.0750508	0.101399	0.137518	0.189269	0.253463	0.32524	0.40005	0.464016	0.552635	0.630507	0.697858	0.771126	0.841367	0.910463	0.978488	1.04566	1.11812	1.20012	1.30222	1.42834	1.53523	1.60653	1.66306	1.71197	1.75075	1.79058	1.82655	1.86424	1.89336	1.9301	1.96955	1.99611	2.02124	2.03632	2.05537	2.06595	2.06402	2.05633	2.05059	2.03727	2.02688	2.0203	2.02124
		Replicate 3	0.0189168	0.0231158	0.0338779	0.051975	0.0749075	0.103345	0.140687	0.195445	0.26156	0.348521	0.427616	0.521432	0.615669	0.688567	0.771126	0.853759	0.935513	1.01573	1.10182	1.19805	1.2994	1.43833	1.58049	1.64542	1.71733	1.76655	1.81747	1.86424	1.90116	1.93898	1.98415	2.01749	2.05921	2.08828	2.12188	2.13692	2.14499	2.12888	2.12787	2.12487	2.11789	2.10302	2.10598	2.08926	2.08926	2.07271	2.07756
		Replicate 4	0.0202258	0.0248301	0.0350857	0.0522513	0.0759116	0.101848	0.139576	0.191322	0.256465	0.341947	0.416846	0.504177	0.596166	0.665273	0.731617	0.802208	0.872827	0.943311	1.01485	1.09046	1.18213	1.27657	1.40613	1.45919	1.51448	1.54674	1.59309	1.61937	1.64616	1.68919	1.70738	1.74917	1.77372	1.79625	1.81255	1.81009	1.83069	1.81912	1.81255	1.81091	1.80112	1.78736	1.77852	1.761	1.75468	1.74839	1.73822
	10.6.18	Replicate 1	0.0270794	0.0296032	0.0385883	0.0587798	0.0808115	0.110431	0.152707	0.214667	0.285236	0.36881	0.436861	0.522754	0.608926	0.672764	0.735295	0.802926	0.875911	0.947025	1.02325	1.10755	1.19754	1.30222	1.41534	1.48039	1.53456	1.57284	1.60724	1.64689	1.67868	1.71273	1.74447	1.76417	1.78816	1.81091	1.83401	1.85663	1.87445	1.88646	1.8856	1.88732	1.87873	1.87189	1.86339	1.84737	1.84318	1.81994	1.81583
		Replicate 2	0.028008	0.0314696	0.0427911	0.0611583	0.0877948	0.118669	0.165279	0.232433	0.302059	0.387179	0.461063	0.539855	0.633504	0.711152	0.778454	0.854514	0.933471	1.01309	1.09329	1.18673	1.28599	1.39699	1.56661	1.64616	1.71964	1.77292	1.82737	1.87616	1.91512	1.94881	2.00166	2.0297	2.06306	2.08438	2.12988	2.15923	2.18184	2.20266	2.22587	2.23119	2.23866	2.23332	2.23545	2.22587	2.23332	2.20057	2.1891
		Replicate 3	0.029337	0.0360267	0.0467493	0.0586402	0.0842934	0.118362	0.16068	0.220896	0.28504	0.360976	0.429268	0.487524	0.577083	0.652616	0.720999	0.790437	0.870136	0.944135	1.01353	1.09802	1.18009	1.27216	1.37113	1.54403	1.61794	1.67644	1.72581	1.76735	1.80927	1.85073	1.88044	1.90638	1.9372	1.96955	1.99981	2.03065	2.05441	2.07368	2.08731	2.1159	2.11988	2.12287	2.12888	2.12787	2.12188	2.1149	2.10895
	12.6.18	Replicate 1	0.0221948	0.0223263	0.0268143	0.0379131	0.053773	0.0796551	0.108161	0.148515	0.202199	0.257594	0.346182	0.417312	0.508588	0.605137	0.676847	0.759034	0.841367	0.920492	0.998685	1.08248	1.17704	1.28543	1.40003	1.49864	1.62728	1.6975	1.761	1.81747	1.85747	1.90987	1.9596	2.02876	2.05154	2.07951	2.13792	2.1349	2.18391	2.16639	2.20686	2.1891	2.19534	2.17255	2.20161	2.1891	2.16025	2.19743	2.18702
		Replicate 2	0.0276098	0.0262845	0.0324051	0.043608	0.060878	0.0848757	0.116829	0.15774	0.21325	0.27436	0.360976	0.440685	0.536622	0.643768	0.720669	0.805443	0.897765	0.982327	1.0653	1.15142	1.25091	1.37054	1.46174	1.56248	1.71503	1.76576	1.82986	1.89422	1.9596	1.99058	2.04106	2.11093	2.15209	2.16741	2.27544	2.27653	2.30633	2.27435	2.22906	2.22587	2.30299	2.24402	2.21634	2.21317	2.21106	2.26454	2.26237
		Replicate 3	0.0266818	0.0258875	0.0364304	0.0464755	0.0641092	0.0872099	0.119591	0.1566	0.210251	0.269366	0.3498	0.43187	0.518269	0.631105	0.709194	0.786191	0.87052	0.951582	1.04702	1.10516	1.20168	1.30504	1.4098	1.50061	1.60937	1.72426	1.80682	1.84905	1.96683	2.00909	1.9915	2.09613	2.11192	2.10895	2.16741	2.21317	2.17255	2.21634	2.15718	2.17461	2.1943	2.15311	2.14196	2.20266	2.20686	2.17564	2.1159
		Replicate 4	0.0207502	0.0185247	0.0254908	0.0346828	0.051975	0.077061	0.108916	0.14691	0.201503	0.264596	0.353007	0.43187	0.53367	0.650779	0.722981	0.806524	0.888342	0.986179	1.05612	1.14597	1.26777	1.37292	1.48818	1.58748	1.72504	1.75626	1.83817	1.91951	2.00723	2.0063	2.07853	2.1339	2.18494	2.22057	2.23225	2.25371	2.23545	2.22269	2.23545	2.22163	2.19743	2.19118	2.1582	2.18184	2.18806	2.17152	2.15311
[truncated: 38 more columns]

## Sheet: Cougar 44
			Cougar 44																						Cougar 44																						Cougar 44
			Time [hr.]																						Time [hr.]																						Time [hr.]
			0	0.188611	0.377222	0.565556	0.754167	0.942778	1.13139	1.32	1.50861	1.69722	1.88583	2.07444	2.26306	2.45139	2.64	2.82861	3.01722	3.20583	3.39444	3.58306	3.77167	3.96028	4.14889	4.33722	4.52583	4.71444	4.90306	5.09167	5.28028	5.46889	5.6575	5.84611	6.03472	6.22333	6.41167	6.60028	6.78889	6.9775	7.16611	7.35472	7.54333	7.73194	7.92056	8.10917	8.29778	8.48611	8.67472
OD measurements	31.5.18	Replicate 1	0.0174802	0.0203569	0.0305357	0.041568	0.0604578	0.0880874	0.118209	0.163468	0.224481	0.279972	0.348947	0.408979	0.496193	0.574551	0.659077	0.73095	0.802926	0.88678	0.959918	1.03126	1.10373	1.17704	1.25091	1.32726	1.41287	1.52783	1.61508	1.6975	1.84318	1.91688	1.92303	1.92922	1.93898	1.95239	1.94255	1.94702	1.94791	1.93453	1.93542	1.93365	1.92833	1.9248	1.91951	1.92568	1.92039	1.92127	1.91951
		Replicate 2	0.0177411	0.0215377	0.029204	0.0425191	0.0611583	0.089993	0.119283	0.164949	0.223404	0.284845	0.357951	0.419408	0.518532	0.600495	0.685703	0.760752	0.849235	0.928585	1.00434	1.07687	1.14104	1.22472	1.30166	1.38249	1.48363	1.58538	1.68243	1.81255	1.91863	1.93631	1.93809	1.95509	1.95779	1.95419	1.94791	1.94076	1.93365	1.92568	1.91863	1.92303	1.91863	1.92303	1.91337	1.91162	1.90725	1.9029	1.90377
		Replicate 3	0.0193092	0.0229842	0.030669	0.0452449	0.064391	0.0895528	0.118055	0.168583	0.223763	0.277838	0.341524	0.407599	0.491337	0.575394	0.664031	0.739996	0.830232	0.904094	0.980619	1.04928	1.12005	1.18776	1.26887	1.34754	1.43458	1.53388	1.63814	1.74056	1.84821	1.86255	1.87873	1.88216	1.88646	1.87531	1.85916	1.8541	1.85325	1.85325	1.84989	1.83817	1.82407	1.82903	1.82407	1.82407	1.8183	1.82737	1.8183
		Replicate 4	0.0189168	0.0232475	0.0325388	0.0462018	0.0658018	0.093231	0.122519	0.170574	0.231343	0.303461	0.387403	0.460081	0.573428	0.671198	0.756291	0.83393	0.924531	1.01178	1.08435	1.15341	1.22736	1.31013	1.38972	1.49144	1.58958	1.68994	1.83318	1.95779	1.97137	1.98782	1.98874	1.97501	1.9814	1.9614	1.9605	1.95329	1.9497	1.93542	1.93187	1.9301	1.92656	1.92568	1.92215	1.90987	1.91337	1.90987	1.91162
	5.6.18	Replicate 1	0.0198328	0.0211439	0.0282735	0.039129	0.0568279	0.0840025	0.12113	0.152384	0.213781	0.272435	0.327101	0.383158	0.440446	0.52064	0.595303	0.66186	0.717048	0.785132	0.839875	0.893043	0.950752	1.0039	1.0676	1.13123	1.20168	1.28599	1.38249	1.43833	1.49471	1.53456	1.57423	1.60227	1.61008	1.62368	1.62728	1.62945	1.63089	1.63959	1.63741	1.63234	1.64105	1.63234	1.64469	1.65128	1.66529	1.65422	1.65716
		Replicate 2	0.0200948	0.0233792	0.029337	0.041568	0.062	0.0911686	0.130601	0.166929	0.230981	0.294886	0.352579	0.416381	0.471944	0.561169	0.645896	0.713768	0.783371	0.860963	0.928991	0.990475	1.04792	1.11042	1.18111	1.25686	1.33187	1.43645	1.50192	1.61222	1.67569	1.73356	1.78897	1.81912	1.84989	1.86339	1.85578	1.86594	1.86001	1.86509	1.86255	1.87531	1.87019	1.86849	1.87104	1.87445	1.87275	1.8736	1.88474
		Replicate 3	0.0193092	0.0221948	0.0294701	0.0396701	0.0575243	0.0838571	0.120822	0.154327	0.210251	0.267645	0.320094	0.369247	0.420576	0.498503	0.569788	0.630208	0.688248	0.758347	0.818855	0.871673	0.931025	0.978914	1.04294	1.1109	1.174	1.25361	1.31638	1.39032	1.46814	1.51448	1.58258	1.60795	1.62368	1.63451	1.63234	1.63741	1.63306	1.63596	1.63524	1.63379	1.63887	1.62945	1.63596	1.64251	1.64469	1.63451	1.64616
		Replicate 4	0.0181328	0.020488	0.0277425	0.039129	0.0573849	0.0842934	0.121747	0.154002	0.219111	0.288373	0.351937	0.422213	0.504954	0.591571	0.683481	0.746074	0.849611	0.921702	0.994788	1.07084	1.14202	1.20272	1.3124	1.3873	1.51581	1.62584	1.67868	1.74291	1.79463	1.81173	1.83235	1.8282	1.82572	1.83817	1.83318	1.83651	1.82572	1.83401	1.82655	1.83484	1.8282	1.83401	1.83651	1.83152	1.83235	1.83152	1.84989
	7.6.18	Replicate 1	0.0164375	0.0199638	0.028938	0.0437442	0.067499	0.100055	0.136413	0.193209	0.260992	0.33501	0.403015	0.490064	0.574832	0.649861	0.727954	0.815212	0.889907	0.968319	1.03844	1.11908	1.19341	1.27878	1.3861	1.51117	1.61508	1.68543	1.74839	1.78012	1.78092	1.78897	1.79382	1.78897	1.7922	1.78333	1.78333	1.78414	1.78253	1.77212	1.77372	1.77372	1.78414	1.77612	1.77932	1.77612	1.76735	1.77053	1.76576
		Replicate 2	0.0151368	0.0197019	0.0296032	0.0441531	0.067924	0.0994589	0.138151	0.195101	0.263266	0.340891	0.408519	0.499275	0.587855	0.66372	0.746074	0.836155	0.913261	0.990906	1.06484	1.13172	1.21314	1.29716	1.41349	1.55904	1.64908	1.72504	1.77692	1.7922	1.80437	1.79544	1.80519	1.81009	1.81091	1.80519	1.79949	1.78333	1.77852	1.77772	1.78574	1.78253	1.77932	1.76496	1.76655	1.76496	1.76258	1.76735	1.77692
		Replicate 3	0.0156568	0.019571	0.0297363	0.0457915	0.0693429	0.1011	0.140528	0.196825	0.267073	0.343849	0.411516	0.504436	0.595015	0.68253	0.757661	0.843983	0.92534	0.99263	1.06668	1.14251	1.2263	1.31468	1.43145	1.56248	1.65863	1.73978	1.78655	1.79544	1.79787	1.79301	1.78897	1.78253	1.77932	1.77852	1.78253	1.77932	1.77772	1.76417	1.75784	1.75311	1.75311	1.75626	1.75784	1.74917	1.75311	1.74291	1.74604
		Replicate 4	0.019571	0.0257553	0.0360267	0.0530808	0.0773487	0.108463	0.148837	0.208492	0.279584	0.357735	0.423619	0.517217	0.608342	0.696249	0.766271	0.854136	0.93715	1.01222	1.07967	1.1584	1.23267	1.309	1.4178	1.52381	1.64251	1.71044	1.76973	1.79544	1.78574	1.78092	1.77532	1.76735	1.75153	1.73978	1.72349	1.71964	1.71733	1.70281	1.68919	1.68618	1.68093	1.6638	1.67644	1.66529	1.66603	1.65642	1.65937
	10.6.18	Replicate 1	0.0380481	0.0414322	0.0575243	0.0825501	0.118823	0.162319	0.220181	0.285823	0.365536	0.421979	0.498246	0.591285	0.681264	0.766271	0.829125	0.902508	0.982754	1.03305	1.10659	1.18827	1.26231	1.3423	1.42585	1.53456	1.65569	1.74369	1.80437	1.84989	1.89942	1.93987	1.93987	1.95329	1.94791	1.94433	1.94702	1.94344	1.93809	1.95329	1.94612	1.9372	1.94523	1.93809	1.94612	1.9515	1.94702	1.95779	1.95779
		Replicate 2	0.0372387	0.0423831	0.058082	0.0835664	0.116982	0.157089	0.212897	0.286019	0.347669	0.412209	0.479697	0.569229	0.660004	0.729617	0.811583	0.884052	0.946612	1.02281	1.08201	1.15391	1.22366	1.2871	1.37829	1.47393	1.58398	1.67644	1.72349	1.77133	1.81337	1.84318	1.85157	1.84989	1.85073	1.83651	1.83984	1.83817	1.82986	1.84068	1.83734	1.83401	1.83901	1.83318	1.83984	1.84151	1.83984	1.85073	1.83817
		Replicate 3	0.0398055	0.0425191	0.0589195	0.0838571	0.11637	0.157903	0.216086	0.284845	0.350227	0.414988	0.48575	0.585292	0.666206	0.739996	0.810497	0.880943	0.947439	1.01222	1.07223	1.14399	1.20792	1.28321	1.35928	1.45792	1.57701	1.63089	1.68018	1.73433	1.77932	1.78494	1.78414	1.78012	1.77692	1.77932	1.77692	1.76973	1.77452	1.76894	1.77212	1.76973	1.77372	1.77772	1.77612	1.78333	1.77852	1.78012	1.78173
		Replicate 4	0.0380481	0.0393995	0.0552985	0.08226	0.118515	0.158066	0.216974	0.295085	0.368154	0.464016	0.556203	0.68475	0.76144	0.841367	0.947025	1.03082	1.11282	1.17552	1.26285	1.3646	1.42089	1.53996	1.70586	1.79058	1.85578	1.89509	1.94523	1.96411	1.95779	1.95779	1.93453	1.93099	1.93365	1.92922	1.90812	1.89682	1.89769	1.89942	1.89249	1.89595	1.89422	1.89422	1.88732	1.909	1.90116	1.89855	1.89769
	12.6.18	Replicate 1	0.0176106	0.0190476	0.0237746	0.030669	0.041568	0.0582215	0.0832759	0.109522	0.155625	0.217685	0.288963	0.370781	0.443806	0.545814	0.631704	0.710825	0.789374	0.867835	0.944135	1.02503	1.0985	1.17857	1.2439	1.35164	1.46878	1.56938	1.62296	1.71887	1.74682	1.74604	1.74917	1.73511	1.73356	1.74056	1.72041	1.732	1.72041	1.70205	1.70815	1.70205	1.70662	1.69977	1.69901	1.69296	1.69447	1.6922	1.6922
		Replicate 2	0.0121559	0.0130615	0.016698	0.0243021	0.0357577	0.0530808	0.0789335	0.105447	0.152546	0.214312	0.287195	0.371	0.440206	0.533938	0.630806	0.711805	0.7997	0.884831	0.951582	1.03844	1.12684	1.20012	1.27767	1.39214	1.49144	1.64689	1.74996	1.80764	1.84318	1.87189	1.86001	1.83901	1.84821	1.8541	1.84402	1.82737	1.82737	1.82572	1.82655	1.81665	1.82655	1.82324	1.81173	1.81501	1.82407	1.82572	1.82407
		Replicate 3	0.0109935	0.0122852	0.016047	0.0232475	0.034012	0.0507333	0.0740482	0.101549	0.145309	0.20429	0.273397	0.352365	0.425262	0.520376	0.613905	0.690482	0.770084	0.853003	0.93715	1.00871	1.09046	1.17704	1.27326	1.35281	1.51249	1.6244	1.71503	1.8003	1.80112	1.79949	1.80927	1.81337	1.81009	1.80112	1.81994	1.81009	1.81173	1.81665	1.80437	1.79949	1.79625	1.80682	1.80193	1.80519	1.80927	1.80601	1.81255
[truncated: 38 more columns]

[truncated: 1 more sheets: Giraffe 68]
