# Supplementary material for: Density-dependent effects are the main determinants of variation in growth dynamics between closely related bacterial strains
Source: PLoS Comput Biol. 2022 Oct 3;18(10):e1010565. doi: 10.1371/journal.pcbi.1010565 (PMC9578580; doi:10.1371/journal.pcbi.1010565)
Supplement: S3 Data — (XLSX) [file pcbi.1010565.s018.xlsx]

## Sheet: Growth rates
	Growth rates [1/hr] (calculated from OD data)
	K12	Human 8	Human 61	Elephant 23	Sheep 47	Leopard 16	Lion 58	8739	Leopard 31	Giraffe 32	Cougar 44	Giraffe 68
Sample 1	1.17128	1.04847	1.36589	1.3852	1.36353	1.50976	1.5339	1.40945	1.47969	1.50625	1.48373	1.42458
Sample 2	1.25042	1.10689	1.36601	1.51672	1.36348	1.60699	1.50138	1.48681	1.43572	1.47123	1.48694	1.47866
Sample 3	1.35645	1.16269	1.37158	1.52201	1.3386	1.56449	1.54348	1.45696	1.43312	1.48138	1.43241	1.43795
Sample 4	1.24473	1.1251	1.33044	1.28583	1.32943	1.42332	1.54319	1.45249	1.50591	1.49508	1.49418	1.38023
Sample 5	1.22001	1.01144	1.32186	1.36378	1.35164	1.49061	1.42817	1.27259	1.34655	1.35104	1.39665	1.40721
Sample 6	1.18166	1.04814	1.24773	1.40705	1.40061	1.43332	1.44945	1.33701	1.34555	1.35171	1.43538	1.39576
Sample 7	1.43119	1.0655	1.39053	1.50466	1.57584	1.71849	1.46219	1.32594	1.2767	1.35287	1.39988	1.41548
Sample 8	1.4241	1.07412	1.4461	1.49926	1.57447	1.69186	1.48602	1.3995	1.50543	1.43404	1.46949	1.61093
Sample 9	1.50252	1.16681	1.46241	1.52705	1.55542	1.68326	1.62228	1.60444	1.54203	1.5571	1.6	1.6728
Sample 10	1.27675	1.13469	1.3299	1.44029	1.39116	1.63052	1.61065	1.60215	1.534	1.53102	1.64368	1.64728
Sample 11	1.27413	1.18109	1.37852	1.45791	1.38477	1.52664	1.65655	1.59405	1.47796	1.56098	1.63425	1.40794
Sample 12	1.20573	0.992326	1.42766	1.4563	1.43135	1.48936	1.64058	1.58211	1.45912	1.51751	1.55586	1.40675
Sample 13	1.20919	1.07642	1.15951	1.48502	1.47058	1.49341	1.43336	1.2229	1.34865	1.41695	1.34708	1.3628
Sample 14	1.23184	1.11521	1.16119	1.3957	1.43051	1.56056	1.40157	1.33276	1.26864	1.43276	1.33958	1.41401
Sample 15	1.19318	1.13391	1.19222	1.47586	1.45075	1.52963	1.43238	1.25391	1.36309	1.37205	1.30985	1.45329
Sample 16		0.895178	1.28494	1.44993	1.46069	1.54463	1.39144	1.33048	1.29766	1.34132	1.3912	1.38481
Sample 17		0.897133			1.44683	1.62483	1.41326	1.445	1.21722	1.26335	1.33377
Sample 18		0.969897				1.6233	1.44638	1.53424		1.269	1.48862
Sample 19		1.05296					1.52209	1.5212		1.38226	1.50205

## Sheet: Death rates
	Death rates [1/hr] (calculated from CFU data)
	K12	Human 8	Human 61	Elephant 23	Sheep 47	Lion 58	Strain 8739	Leopard 31	Giraffe 32	Cougar 44	Giraffe 68
Replicate 1	0.0508277	0.0466279	0.0482495	0.0504872	0.0320875	0.0292114	0.0305546	0.0282709	0.0497564	0.0377076	0.0354435
Replicate 2	0.0490082	0.0429279	0.0323516	0.0788775	0.095416	0.0720359	0.0965559	0.040545	0.0859524	0.0614107	0.0197682
Replicate 3	0.0469801	0.0172909	0.0520296	0.145638	0.0808546	0.0305856	0.0181277	0.0236384	0.130243	0.0322356	0.0301672
Replicate 4			0.0470401	0.125747	0.0482361	0.0388093	0.0101183	0.0631798	0.105381	0.0637651	0.0274587
Replicate 5				0.0933265			0.0904766	0.119584	0.0902445	0.0645644	0.030058
Replicate 6							0.027868	0.0417941		0.0421257
