# Supplementary material for: Density-dependent effects are the main determinants of variation in growth dynamics between closely related bacterial strains
Source: PLoS Comput Biol. 2022 Oct 3;18(10):e1010565. doi: 10.1371/journal.pcbi.1010565 (PMC9578580; doi:10.1371/journal.pcbi.1010565)
Supplement: S4 Data — (XLSX) [file pcbi.1010565.s019.xlsx]

## Sheet: K12
	K12 MG1655 - dynamics parameters (extracted from model fitting)
	Kr [Resource conc.]	Kqs [fold change]	b [resource/divisions]	1/b [divisions/resource]	Maximal yield (model) [Fold change]	Time to max (model) [hrs]
Replicate 1	0.00621265	400.891	0.000131534	7602.61	5018.5	23
Replicate 2	0.201223	758.854	6.49334e-05	15400.4	8188.42	26
Replicate 3	0.204733	360.147	0.000187097	5344.83	3192.94	21
Replicate 4	0.0243569	424.546	0.000129378	7729.29	5000.97	23

## Sheet: Human 8
	Human 8 - dynamics parameters (extracted from model fitting)
	Kr [Resource conc.]	Kqs [fold change]	b [resource/divisions]	1/b [divisions/resource]	Maximal yield (model) [Fold change]	Time to max (model) [hrs]
Replicate 1	0.150128	196.391	0.000238114	4199.68	2232.17	30
Replicate 2	0.999497	159.1	0.000192739	5188.36	1815.29	36
Replicate 3	0.146654	475.558	0.000279847	3573.37	2628.41	17
Replicate 4	0.08589	535.007	0.000139696	7158.38	4737.94	23

## Sheet: Human 61
	Human 61 - dynamics parameters (extracted from model fitting)
	Kr [Resource conc.]	Kqs [fold change]	b [resource/divisions]	1/b [divisions/resource]	Maximal yield (model) [Fold change]	Time to max (model) [hrs]
Replicate 1	0.001065	536.4	0.0001389	7199.42	5498.28	17
Replicate 2	0.006119	404.7	0.0001146	8726	5695.24	23
Replicate 3	0.0742507	252.896	0.000209285	4778.17	2982.65	22
Replicate 4	0.0245178	401.298	0.000180484	5540.65	4019.83	18
Replicate 5	0.9995	529.197	0.000131079	7629.01	4072.93	21

## Sheet: Elephant 23
	Elephant 23 - dynamics parameters (extracted from model fitting)
	Kr [Resource conc.]	Kqs [fold change]	b [resource/divisions]	1/b [divisions/resource]	Maximal yield (model) [Fold change]	Time to max (model) [hrs]
Replicate 1	0.14897	252.83	0.000180859	5529.18	2237.48	21
Replicate 2	0.03141	763.1	6.596e-05	15160.7	7343.74	21
Replicate 3	0.519022	264.393	0.000113126	8839.66	2397.31	24
Replicate 4	0.257629	664.883	0.000111217	8991.44	4348.71	17
Replicate 5	0.0916466	381.014	0.000132581	7542.56	3380.19	20

## Sheet: Sheep 47
	Sheep 47 - dynamics parameters (extracted from model fitting)
	Kr [Resource conc.]	Kqs [fold change]	b [resource/divisions]	1/b [divisions/resource]	Maximal yield (model) [Fold change]	Time to max (model) [hrs]
Replicate 1	0.0585638	323.828	0.000154321	6480.01	3611.53	21
Replicate 2	0.719816	728.326	0.000150558	6641.97	3855.27	16
Replicate 3	0.0517007	380.417	0.000164989	6061	3720.4	19
Replicate 4	0.202576	456.3	0.000174421	5733.24	3427.78	17

## Sheet: Lion 58
	Lion 58 - dynamics parameters (extracted from model fitting)
	Kr [Resource conc.]	Kqs [fold change]	b [resource/divisions]	1/b [divisions/resource]	Maximal yield (model) [Fold change]	Time to max (model) [hrs]
Replicate 1	0.117788	375.187	0.000157608	6344.87	4548.24	20
Replicate 2	0.9995	1026.96	0.000108669	9202.28	6435.34	17
Replicate 3	0.1707	921.1	0.000131	7633.59	6143.12	14
Replicate 4	0.376183	663.491	0.000114698	8718.57	6052.61	19

## Sheet: 8739
	8739 - dynamics parameters (extracted from model fitting)
	Kr [Resource conc.]	Kqs [fold change]	b [resource/divisions]	1/b [divisions/resource]	Maximal yield (model) [Fold change]	Time to max (model) [hrs]
Replicate 1	0.9995	308.262	0.000295157	3388.03	2363.64	19
Replicate 2	0.183611	110.039	0.000386162	2589.59	1718.8	25
Replicate 3	0.999	202.6	0.0007281	1373.44	1049.38	15
Replicate 4	0.999	108.8	0.0008163	1225.04	850.232	19
Replicate 5	0.164025	226.872	0.00017301	5780.03	3782.91	27
Replicate 6	0.999497	1027.03	0.000348526	2869.23	2433.58	11
Replicate 7	0.9995	507.813	0.000358489	2789.49	2198.74	14

## Sheet: Leopard 31
	Leopard 31 - dynamics parameters (extracted from model fitting)
	Kr [Resource conc.]	Kqs [fold change]	b [resource/divisions]	1/b [divisions/resource]	Maximal yield (model) [Fold change]	Time to max (model) [hrs]
Replicate 1	0.0385062	339.995	0.000162473	6154.85	4366.73	20
Replicate 2	0.00251162	173.3	0.000239153	4181.43	2893.27	23
Replicate 3	0.9995	173.815	0.0005	2000	1243.65	18
Replicate 4	0.08907	227.4	0.0001918	5213.76	3268.71	24
Replicate 5	0.0429007	239.217	0.000224852	4447.37	3113.28	20
Replicate 6	0.00991781	168.929	0.000249496	4008.08	2742.5	23

## Sheet: Giraffe 32
	Giraffe 32 - dynamics parameters (extracted from model fitting)
	Kr [Resource conc.]	Kqs [fold change]	b [resource/divisions]	1/b [divisions/resource]	Maximal yield (model) [Fold change]	Time to max (model) [hrs]
Replicate 1	0.9995	575.359	8.45792e-05	11823.2	4019.59	20
Replicate 2	0.9995	1021.33	6.58827e-05	15178.5	6065.21	18
Replicate 3	0.148228	484.894	0.000120224	8317.8	3864.71	19
Replicate 4	0.022	873.2	0.0001068	9363.3	6040.75	15
Replicate 5	0.9995	357.725	0.000226332	4418.28	1917.97	16

## Sheet: Cougar 44
	Cougar 44 - dynamics parameters (extracted from model fitting)
	Kr [Resource conc.]	Kqs [fold change]	b [resource/divisions]	1/b [divisions/resource]	Maximal yield (model) [Fold change]	Time to max (model) [hrs]
Replicate 1	0.999499	1080.92	0.000116938	8551.52	5471.96	15
Replicate 2	0.742351	641.624	0.000186105	5373.31	3478.61	15
Replicate 3	0.0769074	627.187	8.85736e-05	11290	7160.66	20
Replicate 4	0.0609522	174.928	0.000244192	4095.14	2396.82	23
Replicate 5	0.9995	339.806	0.00014748	6780.57	3203.2	22
Replicate 6	0.0337289	161.98	0.000345022	2898.37	1934.51	19
Replicate 7	0.9995	414.095	0.000257372	3885.43	2379.6	16

[truncated: 1 more sheets: Giraffe 68]
