# Supplementary material for: Density-dependent effects are the main determinants of variation in growth dynamics between closely related bacterial strains
Source: PLoS Comput Biol. 2022 Oct 3;18(10):e1010565. doi: 10.1371/journal.pcbi.1010565 (PMC9578580; doi:10.1371/journal.pcbi.1010565)
Supplement: S5 Data — (XLSX) [file pcbi.1010565.s020.xlsx]

## Sheet: K12
	K12 MG1655 - Model with QS term
	spearman correlation- data vs. fit		Convergence
	Rho	P-value	# of iterations to convergence	Steps size
Replicate 1	1	0.00039683	20	2.091e-05
Replicate 2	0.8571	0.0238	14	0.00051004
Replicate 3	0.9286	0.0022	4	0.00026075
Replicate 4	0.9762	0.00039683	5	5.3362e-06
		95% Confidence intervals
		Parameter value	Lower bound	Upper bound	Delta between the value and bound
Replicate 1	Kr	0.006213	-0.6118	0.6243	0.618013
	Kqs	400.9	245.8	611.302	155.1
	B	0.0001315	0.000119	0.0001441	1.25e-05
Replicate 2	Kr	0.2012	-1.045	1.448	1.2462
	Kqs	758.9	469.5	1048	289.4
	B	6.493e-05	4.796e-05	8.191e-05	1.697e-05
Replicate 3	Kr	0.2047	0.003631	0.4058	0.201069
	Kqs	360.1	309.6	410.7	50.5
	B	0.0001871	0.0001792	0.000195	7.9e-06
Replicate 4	Kr	0.02436	-0.01236	0.06107	0.03672
	Kqs	424.5	405.6	443.5	18.9
	B	0.0001294	0.0001268	0.000132	2.6e-06

## Sheet: Human 8
	Human 8 - Model with QS term
	spearman correlation- data vs. fit		Convergence
	Rho	P-value	# of iterations to convergence	Steps size
Replicate 1	0.9762	0.00039683	10	0.0016
Replicate 2	1	0.00039683	9	0.0075
Replicate 3	0.9286	0.0022	13	0.0046
Replicate 4	0.988	0.00019841	6	3.4557e-05
		95% Confidence intervals
		Parameter value	Lower bound	Upper bound	Delta between the value and bound
Replicate 1	Kr	0.1501	-0.214	0.5143	0.3641
	Kqs	196.4	154.7	238.1	41.7
	B	0.0002381	0.0001877	0.0002885	5.04e-05
Replicate 2	Kr	0.9995	-16.17	18.17	17.1695
	Kqs	159.1	-29.67	347.9	188.77
	B	0.0001927	-0.0002653	0.0006508	0.000458
Replicate 3	Kr	0.1467	-3.164	3.457	3.3107
	Kqs	475.6	-1755	2706	2230.6
	B	0.0002798	0.0002073	0.0003524	7.25e-05
Replicate 4	Kr	0.08589	-0.02943	0.2012	0.11532
	Kqs	535	467	603	68
	B	0.0001397	0.0001328	0.0001466	6.9e-06

## Sheet: Human 61
	Human 61 - Model with QS term
	spearman correlation- data vs. fit		Convergence
	Rho	P-value	# of iterations to convergence	Steps size
Replicate 1	0.7904	0.0248	22	5.8262e-07
Replicate 2	0.9762	0.00039683	19	7.0263e-07
Replicate 3	0.892857	0.0123016	4	0.00127516
Replicate 4	0.97619	0.000396825	15	6.79206e-07
Replicate 5	0.89822	0.00515873	13	0.00130067
		95% Confidence intervals
		Parameter value	Lower bound	Upper bound	Delta between the value and bound
Replicate 1	Kr	0.0001065	-0.01072	0.01093	0.0108265
	Kqs	536.4	533.1	539.6	3.3
	B	0.0001389	7.489e-05	0.0002029	6.401e-05
Replicate 2	Kr	0.0006119	-0.1021	0.1034	0.102712
	Kqs	404.7	190.5	618.9	214.2
	B	0.0001146	9.316e-05	0.000136	2.144e-05
Replicate 3	Kr	0.0742507	-0.19351	0.342011	0.26776
	Kqs	252.896	200.849	304.944	52.0478
	B	0.000209285	0.000185175	0.000233395	2.41099e-05
Replicate 4	Kr	0.0245178	-5.6913	5.74034	5.71582
	Kqs	401.298	-3316.06	4118.66	3717.36
	B	0.000180484	7.79026e-05	0.000283066	0.000102581
Replicate 5	Kr	0.9995	-1.97468	3.97368	2.97418
	Kqs	529.197	244.021	814.374	285.177
	B	0.000131079	0.000113245	0.000148912	1.78332e-05

## Sheet: Elephant 23
	Elephant 23 - Model with QS term
	spearman correlation- data vs. fit		Convergence
	Rho	P-value	# of iterations to convergence	Steps size
Replicate 1	0.9762	0.00039683	15	0.00032892
Replicate 2	0.9762	0.00039683	34	0.002
Replicate 3	0.8929	0.0123	18	0.0018
Replicate 4	0.9762	0.00039683	9	0.0117
Replicate 5	0.9461	0.0013	11	0.0017
		95% Confidence intervals
		Parameter value	Lower bound	Upper bound	Delta between the value and bound
Replicate 1	Kr	0.149	-0.04655	0.3445	0.19555
	Kqs	252.8	229.9	275.8	22.9
	B	0.0001809	0.0001557	0.3445	2.52e-05
Replicate 2	Kr	0.03141	-1.83	1.893	1.86141
	Kqs	763.1	-350.1	1876	1113.2
	B	6.596e-05	5.758e-05	7.434e-05	8.38e-06
Replicate 3	Kr	0.519	-2.296	3.334	2.815
	Kqs	264.4	156.1	372.6	108.3
	B	0.0001131	1.419e-05	0.0002121	9.891e-05
Replicate 4	Kr	0.2576	-0.9558	1.471	1.2134
	Kqs	664.9	61.58	1268	603.32
	B	0.0001112	8.931e-05	0.0001331	2.189e-05
Replicate 5	Kr	0.09165	-0.2448	0.4281	0.33645
	Kqs	381	297.4	464.6	83.6
	B	0.0001326	0.0001127	0.0001524	1.99e-05

## Sheet: Sheep 47
	Sheep 47 - Model with QS term
	spearman correlation- data vs. fit		Convergence
	Rho	P-value	# of iterations to convergence	Steps size
Replicate 1	0.9762	0.00039683	9	0.00053986
Replicate 2	0.991	0.00079365	5	0.00038092
Replicate 3	0.9286	0.0022	12	0.0031
Replicate 4	1	4.9603e-05	17	0.0065
		95% Confidence intervals
		Parameter value	Lower bound	Upper bound	Delta between the value and bound
Replicate 1	Kr	0.05856	-0.5342	0.6513	0.59276
	Kqs	323.8	151.7	495.9	172.1
	B	0.0001543	0.0001269	0.0001818	2.74e-05
Replicate 2	Kr	0.7198	-1.055	2.494	1.7748
	Kqs	728.3	235.8	1221	492.5
	B	0.0001506	0.0001399	0.0001613	1.07e-05
Replicate 3	Kr	0.0517	-1.335	1.439	1.3867
	Kqs	380.4	-238	998.8	618.4
	B	0.000165	0.000119	0.000211	4.6e-05
Replicate 4	Kr	0.2026	-0.8405	1.246	1.0431
	Kqs	456.3	-22.77	935.4	479.07
	B	0.0001744	0.0001555	0.0001933	1.89e-05

## Sheet: Lion 58
	Lion 58 - Model with QS term
	spearman correlation- data vs. fit		Convergence
	Rho	P-value	# of iterations to convergence	Steps size
Replicate 1	0.9701	0.00049603	21	0.0001909
Replicate 2	0.937	0.0048	11	0.0011
Replicate 3	0.9762	0.00039683	150	1.6954e-05
Replicate 4	0.9048	0.0046	32	0.0096
		95% Confidence intervals
		Parameter value	Lower bound	Upper bound	Delta between the value and bound
Replicate 1	Kr	0.1178	-1.284	1.52	1.4018
	Kqs	375.2	-75.85	826.2	451.05
	B	0.0001576	0.0001392	0.000176	1.84e-05
Replicate 2	Kr	0.9995	-4.866	6.865	5.8655
	Kqs	1027	-521.1	2575	1548.1
	B	0.0001087	9.905e-05	0.0001183	9.65e-06
Replicate 3	Kr	0.1707	-0.5318	0.8733	0.7025
	Kqs	921.1	-928	2770	1849.1
	B	0.000131	0.0001029	0.0001592	2.81e-05
Replicate 4	Kr	0.3762	-2.106	2.858	2.4822
	Kqs	663.5	-175.3	1502	838.8
	B	0.0001147	9.575e-05	0.0001336	1.895e-05

## Sheet: 8739
	8739 - Model with QS term
	spearman correlation- data vs. fit		Convergence
	Rho	P-value	# of iterations to convergence	Steps size
Replicate 1	0.9727	0	12	0.0044
Replicate 2	0.9636	0	21	0.001
Replicate 3	0.95	0.00035273	16	0.0033
Replicate 4	0.9701	0.00049603	13	0.0013
Replicate 5	0.9879	0	6	0.0012
Replicate 6	0.9643	0.0028	33	0.0074
Replicate 7	0.9048	0.0046	11	0.0103
		95% Confidence intervals
		Parameter value	Lower bound	Upper bound	Delta between the value and bound
Replicate 1	Kr	0.9995	NaN	NaN	NaN
	Kqs	308.3	163.8	452.7	144.5
	B	0.0002952	0.0002871	0.0003032	8.1e-06
Replicate 2	Kr	0.1836	-0.9073	1.275	1.0909
	Kqs	110	21.91	198.2	88.09
	B	0.0003862	0.0003323	0.00044	5.39e-05
Replicate 3	Kr	0.999	NaN	NaN	NaN
	Kqs	202.6	91.34	313.8	111.26
	B	0.0007281	0.0006295	0.0008268	9.86e-05
Replicate 4	Kr	0.999	NaN	NaN	NaN
	Kqs	108.8	25.47	192.1	83.33
	B	0.0008163	0.0006624	0.0009702	0.0001539
Replicate 5	Kr	0.164	0.0008934	0.3272	0.163107
	Kqs	226.9	202.5	251.2	24.4
	B	0.000173	0.0001642	0.0001818	8.8e-06
Replicate 6	Kr	0.9995	-1134	1136	1135
	Kqs	1027	-320000	322000	321027
	B	0.0003485	-3.749e-05	0.0007345	0.00038599
Replicate 7	Kr	0.9995	NaN	NaN	NaN
	Kqs	507.8	195.1	820.5	312.7
	B	0.0003585	0.0002944	0.0004225	6.41e-05

## Sheet: Leopard 31
	Leopard 31 - Model with QS term
	spearman correlation- data vs. fit		Convergence
	Rho	P-value	# of iterations to convergence	Steps size
Replicate 1	0.97039	7.41973e-07	22	1.8723e-05
Replicate 2	0.981818	0	23	2.75785e-06
Replicate 3	0.92051	0.000981041	8	0.00403369
Replicate 4	0.890909	0.000428361	34	0.00162088
Replicate 5	0.987879	0	36	0.000952952
Replicate 6	1	4.96032e-05	25	3.37757e-07
		95% Confidence intervals
		Parameter value	Lower bound	Upper bound	Delta between the value and bound
Replicate 1	Kr	0.0385062	-2.45016	2.52717	2.48867
	Kqs	339.995	-472.226	1152.22	812.221
	B	0.000162473	0.000149325	0.000175622	1.31482e-05
Replicate 2	Kr	0.00251162	-0.377057	0.38208	0.379569
	Kqs	173.3	123.137	223.464	50.1635
	B	0.000239153	0.000220168	0.000258137	1.89841e-05
Replicate 3	Kr	0.9995	NaN	NaN	NaN
	Kqs	173.815	97.1434	250.487	76.6716
	B	0.0005	NaN	NaN	NaN
Replicate 4	Kr	0.0890693	-0.886107	1.06425	0.975176
	Kqs	227.404	84.399	370.409	143.005
	B	0.000191773	-5.26611e-06	0.000388812	0.000197039
Replicate 5	Kr	0.0429007	-1.56566	1.65146	1.60856
	Kqs	239.217	-102.422	580.856	341.639
	B	0.000224852	0.000201313	0.000248391	2.35387e-05
Replicate 6	Kr	0.00991781	-0.837326	0.857161	0.847243
	Kqs	168.929	64.7449	273.113	104.184
	B	0.000249496	0.000228478	0.000270514	2.10177e-05

## Sheet: Giraffe 32
	Giraffe 32 - Model with QS term
	spearman correlation- data vs. fit		Convergence
	Rho	P-value	# of iterations to convergence	Steps size
Replicate 1	0.95	0.000352734	6	0.00176761
Replicate 2	0.895405	0.00216049	12	0.000450744
Replicate 3	0.975758	0	11	0.00726602
Replicate 4	0.951515	0	35	3.25681e-07
Replicate 5	1	4.96032e-05	4	0.00149751
		95% Confidence intervals
		Parameter value	Lower bound	Upper bound	Delta between the value and bound
Replicate 1	Kr	0.9995	-11.3609	13.3599	12.3604
	Kqs	575.359	3.67702	1147.04	571.682
	B	8.45792e-05	-4.48139e-05	0.000213972	0.000129393
Replicate 2	Kr	0.9995	NaN	NaN	NaN
	Kqs	1021.33	957.821	1084.84	63.5092
	B	6.58827e-05	6.28474e-05	6.8918e-05	3.03526e-06
Replicate 3	Kr	0.148228	-0.445138	0.741594	0.593366
	Kqs	484.894	263.783	706.005	221.111
	B	0.000120224	0.000101415	0.000139034	1.88096e-05
Replicate 4	Kr	0.0219985	-3.28861	3.3326	3.3106
	Kqs	873.247	19.4441	1727.05	853.803
	B	0.000106772	2.60672e-05	0.000187477	8.07052e-05
Replicate 5	Kr	0.9995	-0.539566	2.53857	1.53907
	Kqs	357.725	259.127	456.323	98.598
	B	0.000226332	0.000208958	0.000243707	1.73742e-05

## Sheet: Cougar 44
	Cougar 44 - Model with QS term
	spearman correlation- data vs. fit		Convergence
	Rho	P-value	# of iterations to convergence	Steps size
Replicate 1	0.909091	5.55408e-05	7	0.00367774
Replicate 2	0.933333	0.000749559	9	0.00520771
Replicate 3	0.95	0.000352734	14	1.26192e-05
Replicate 4	0.963636	0	14	2.70205e-07
Replicate 5	0.915152	0.000466722	11	0.00120371
Replicate 6	0.97619	0.000396825	11	6.72176e-06
Replicate 7	0.857143	0.0107143	5	2.62524e-05
		95% Confidence intervals
		Parameter value	Lower bound	Upper bound	Delta between the value and bound
Replicate 1	Kr	0.999499	-3.76515	5.76415	4.76465
	Kqs	1080.92	-238.811	2400.64	1319.73
	B	0.000116938	9.45259e-05	0.000139351	2.24123e-05
Replicate 2	Kr	0.742351	-1.97902	3.46372	2.72137
	Kqs	641.624	14.8893	1268.36	626.734
	B	0.000186105	0.000154528	0.000217681	3.15765e-05
Replicate 3	Kr	0.0769074	-1.00206	1.15588	1.07897
	Kqs	627.187	79.0714	1175.3	548.115
	B	8.85736e-05	7.68359e-05	0.000100311	1.17377e-05
Replicate 4	Kr	0.0609522	-0.281007	0.402911	0.341959
	Kqs	174.928	80.9057	268.951	94.0226
	B	0.000244192	0.000196419	0.000291965	4.77728e-05
Replicate 5	Kr	0.9995	NaN	NaN	NaN
	Kqs	339.806	284.985	394.627	54.8211
	B	0.00014748	0.000127263	0.000167697	2.0217e-05
Replicate 6	Kr	0.0337289	-0.582394	0.649852	0.616123
	Kqs	161.98	43.5376	280.423	118.443
	B	0.000345022	0.000298575	0.000391468	4.64461e-05
Replicate 7	Kr	0.9995	-6.05485	8.05385	7.05435
	Kqs	414.095	-273.25	1101.44	687.346
	B	0.000257372	0.000177226	0.000337518	8.01459e-05

[truncated: 1 more sheets: Giraffe 68]
