# Supplementary material for: Density-dependent effects are the main determinants of variation in growth dynamics between closely related bacterial strains
Source: PLoS Comput Biol. 2022 Oct 3;18(10):e1010565. doi: 10.1371/journal.pcbi.1010565 (PMC9578580; doi:10.1371/journal.pcbi.1010565)
Supplement: S6 Data — (XLSX) [file pcbi.1010565.s021.xlsx]

## Sheet: K12
	K12 MG1655 - Model with no QS term
	spearman correlation- data vs. fit		Convergence
	Rho	P-value	# of iterations to convergence	Steps size
Replicate 1	0.428571	0.353571	6	0.00121319
Replicate 2	0.535714	0.235714	6	0.000749359
Replicate 3	0.690476	0.0693948	6	0.00105814
Replicate 4	0.595238	0.132292	6	0.000550612
		95% Confidence intervals
		Parameter value	Lower bound	Upper bound	Delta between the value and bound
Replicate 1	Kr	0.9979	-13.3617	15.3575	14.3596
	B	0.000197938	-2.36898e-05	0.000419565	0.000221628
Replicate 2	Kr	0.99955	-7.14754	9.14664	8.14709
	B	9.99033e-05	1.82961e-05	0.00018151	8.16072e-05
Replicate 3	Kr	0.9985	-17.1991	19.1961	18.1976
	B	0.000294307	1.73723e-05	0.000571242	0.000276935
Replicate 4	Kr	0.9985	-10.6752	12.6722	11.6737
	B	0.000190681	1.16219e-05	0.000369739	0.000179059

## Sheet: Human 8
	Human 8 - Model with no QS term
	spearman correlation- data vs. fit		Convergence
	Rho	P-value	# of iterations to convergence	Steps size
Replicate 1	0.52381	0.196627	6	0.000374978
Replicate 2	-0.142857	0.78254	5	0.00167688
Replicate 3	0.809524	0.0217758	7	8.38502e-05
Replicate 4	0.843435	0.0130952	5	0.00507678
		95% Confidence intervals
		Parameter value	Lower bound	Upper bound	Delta between the value and bound
Replicate 1	Kr	0.9985	NaN	NaN	NaN
	B	0.000295705	0.000137508	0.000453902	0.000158197
Replicate 2	Kr	0.9985	-8.73241	10.7294	9.73091
	B	0.000397141	3.37323e-05	0.000760551	0.000363409
Replicate 3	Kr	0.9985	NaN	NaN	NaN
	B	0.000282382	0.000182304	0.00038246	0.000100078
Replicate 4	Kr	0.998499	-8.55072	10.5477	9.54922
	B	0.000135507	8.39262e-05	0.000187088	5.1581e-05

## Sheet: Human 61
	Human 61 - Model with no QS term
	spearman correlation- data vs. fit		Convergence
	Rho	P-value	# of iterations to convergence	Steps size
Replicate 1	0.395217	0.335317	5	0.00461001
Replicate 2	0.452381	0.26746	5	0.004719
Replicate 3	0.321429	0.497619	5	0.00556654
Replicate 4	0.642857	0.0961806	6	0.0011313
Replicate 5	0.419169	0.30129	5	0.00504492
		95% Confidence intervals
		Parameter value	Lower bound	Upper bound	Delta between the value and bound
Replicate 1	Kr	0.998499	-43.2797	45.2767	44.2782
	B	0.000220895	-1.31121e-05	0.000454902	0.000234007
Replicate 2	Kr	0.998499	-50.8363	52.8333	51.8348
	B	0.000232493	-3.31448e-05	0.000498131	0.000265638
Replicate 3	Kr	0.998498	-101.478	103.475	102.476
	B	0.000386589	1.14387e-05	0.00076174	0.00037515
Replicate 4	Kr	0.9985	-46.7757	48.7727	47.7742
	B	0.000266924	4.29508e-05	0.000490897	0.000223973
Replicate 5	Kr	0.998499	-64.2402	66.2372	65.2387
	B	0.000279988	-1.57779e-05	0.000575755	0.000295766

## Sheet: Elephant 23
	Elephant 23 - Model with no QS term
	spearman correlation- data vs. fit		Convergence
	Rho	P-value	# of iterations to convergence	Steps size
Replicate 1	0.904762	0.00456349	5	0.00622117
Replicate 2	0.904762	0.00456349	5	0.00369421
Replicate 3	0.678571	0.109524	5	0.0054833
Replicate 4	0.904762	0.00456349	5	0.00472708
Replicate 5	0.89822	0.00515873	5	0.00525537
		95% Confidence intervals
		Parameter value	Lower bound	Upper bound	Delta between the value and bound
Replicate 1	Kr	0.998498	-185.356	187.353	186.354
	B	0.000368177	-0.000351765	0.00108812	0.000719942
Replicate 2	Kr	0.998499	-35.902	37.899	36.9005
	B	0.000124091	-9.41176e-06	0.000257593	0.000133502
Replicate 3	Kr	0.998498	-124.2	126.197	125.198
	B	0.000275911	-3.40439e-05	0.000585866	0.000309955
Replicate 4	Kr	0.998499	-76.1778	78.1748	77.1763
	B	0.000204916	2.41154e-05	0.000385718	0.000180801
Replicate 5	Kr	0.998498	-104.438	106.435	105.437
	B	0.000254074	1.13065e-05	0.000496841	0.000242767

## Sheet: Sheep 47
	Sheep 47 - Model with no QS term
	spearman correlation- data vs. fit		Convergence
	Rho	P-value	# of iterations to convergence	Steps size
Replicate 1	0.833333	0.015377	5	0.00527777
Replicate 2	0.846881	0.0238095	5	0.00500014
Replicate 3	0.904762	0.00456349	5	0.00542062
Replicate 4	0.857143	0.0107143	5	0.00540747
		95% Confidence intervals
		Parameter value	Lower bound	Upper bound	Delta between the value and bound
Replicate 1	Kr	0.998498	-96.9866	98.9836	97.9851
	B	0.000257584	4.69467e-05	0.000468221	0.000210637
Replicate 2	Kr	0.998499	-75.5457	77.5427	76.5442
	B	0.000229826	6.11943e-05	0.000398457	0.000168631
Replicate 3	Kr	0.998498	-111.001	112.998	111.999
	B	0.000271698	2.92473e-05	0.000514149	0.000242451
Replicate 4	Kr	0.998498	-102.722	104.719	103.72
	B	0.000270396	4.61554e-05	0.000494636	0.00022424

## Sheet: Lion 58
	Lion 58 - Model with no QS term
	spearman correlation- data vs. fit		Convergence
	Rho	P-value	# of iterations to convergence	Steps size
Replicate 1	0.730552	0.0467262	5	0.00485693
Replicate 2	0.774806	0.0531746	5	0.00393951
Replicate 3	0.928571	0.00223214	5	0.00423558
Replicate 4	0.833333	0.015377	5	0.00421408
		95% Confidence intervals
		Parameter value	Lower bound	Upper bound	Delta between the value and bound
Replicate 1	Kr	0.998499	-135.825	137.822	136.824
	B	0.000212553	7.60259e-05	0.00034908	0.000136527
Replicate 2	Kr	0.998499	-67.2423	69.2393	68.2408
	B	0.000140044	7.68432e-05	0.000203246	6.32013e-05
Replicate 3	Kr	0.998499	-65.0908	67.0878	66.0893
	B	0.000159938	0.000100987	0.000218889	5.8951e-05
Replicate 4	Kr	0.998499	-80.0158	82.0128	81.0143
	B	0.000159589	8.73096e-05	0.000231869	7.22796e-05

## Sheet: 8739
	8739 - Model with no QS term
	spearman correlation- data vs. fit		Convergence
	Rho	P-value	# of iterations to convergence	Steps size
Replicate 1	0.890909	0.000428361	5	0.00622418
Replicate 2	0.872727	0.000948977	5	0.0165748
Replicate 3	0.916667	0.00131173	15	2.63635e-07
Replicate 4	0.790433	0.0244048	19	6.44679e-07
Replicate 5	0.842424	0.00445903	5	0.00542451
Replicate 6	0.964286	0.00277778	5	0.00660488
Replicate 7	0.880952	0.00724206	5	0.00698313
		95% Confidence intervals
		Parameter value	Lower bound	Upper bound	Delta between the value and bound
Replicate 1	Kr	0.998498	-126.34	128.337	127.338
	B	0.000348993	0.00016536	0.000532626	0.000183633
Replicate 2	Kr	0.998485	-352.226	354.223	353.224
	B	0.000558995	-0.0003312	0.00144919	0.000890196
Replicate 3	Kr	0.0346947	-4.10711	4.1765	4.14181
	B	0.000812466	0.000572446	0.00105249	0.00024002
Replicate 4	Kr	0.0847109	-137.577	137.747	137.662
	B	0.00102586	-0.00148333	0.00353505	0.00250919
Replicate 5	Kr	0.998498	-124.16	126.157	125.159
	B	0.000264375	0.000122825	0.000405926	0.00014155
Replicate 6	Kr	0.998498	-135.013	137.01	136.012
	B	0.000381729	0.000194903	0.000568555	0.000186826
Replicate 7	Kr	0.998497	-183.112	185.109	184.111
	B	0.000435031	9.98243e-05	0.000770238	0.000335207

## Sheet: Leopard 31
	Leopard 31 - Model with no QS term
	spearman correlation- data vs. fit		Convergence
	Rho	P-value	# of iterations to convergence	Steps size
Replicate 1	0.906608	0.000118766	5	0.00513897
Replicate 2	0.790909	0.00606083	5	0.00635484
Replicate 3	0.928878	0.000815697	9	0.00387869
Replicate 4	0.963636	0	5	0.00580285
Replicate 5	0.915152	0.000466722	5	0.00620975
Replicate 6	0.619048	0.11498	5	0.00645763
		95% Confidence intervals
		Parameter value	Lower bound	Upper bound	Delta between the value and bound
Replicate 1	Kr	0.998499	-70.2591	72.2561	71.2576
	B	0.000239525	0.000129513	0.000349536	0.000110012
Replicate 2	Kr	0.998498	-186.879	188.876	187.877
	B	0.000375715	-1.69056e-05	0.000768335	0.00039262
Replicate 3	Kr	0.998499	-257.823	259.82	258.821
	B	0.000650698	-0.000433153	0.00173455	0.00108385
Replicate 4	Kr	0.998498	-85.5728	87.5698	86.5713
	B	0.000303505	0.000157841	0.000449169	0.000145664
Replicate 5	Kr	0.998498	-148.955	150.952	149.954
	B	0.000354756	6.64392e-05	0.000643073	0.000288317
Replicate 6	Kr	0.998498	-238.17	240.167	239.169
	B	0.000384977	-0.000121471	0.000891425	0.000506448

## Sheet: Giraffe 32
	Giraffe 32 - Model with no QS term
	spearman correlation- data vs. fit		Convergence
	Rho	P-value	# of iterations to convergence	Steps size
Replicate 1	0.916667	0.00131173	5	0.0046682
Replicate 2	0.878669	0.00337302	5	0.00407701
Replicate 3	0.939394	0	5	0.00494711
Replicate 4	0.915152	0.000466722	5	0.00236256
Replicate 5	0.857143	0.0107143	5	0.00640463
		95% Confidence intervals
		Parameter value	Lower bound	Upper bound	Delta between the value and bound
Replicate 1	Kr	0.998499	-49.7174	51.7144	50.7159
	B	0.00020074	3.47021e-05	0.000366778	0.000166038
Replicate 2	Kr	0.998499	-40.6289	42.6259	41.6274
	B	0.000152233	-2.05907e-05	0.000325057	0.000172824
Replicate 3	Kr	0.998499	-54.3784	56.3754	55.3769
	B	0.000227491	6.57107e-05	0.000389271	0.00016178
Replicate 4	Kr	0.99955	-40.622	42.6211	41.6216
	B	0.000184844	3.68209e-05	0.000332867	0.000148023
Replicate 5	Kr	0.998498	-148.644	150.641	149.642
	B	0.000425907	-0.000225632	0.00107745	0.00065154

## Sheet: Cougar 44
	Cougar 44 - Model with no QS term
	spearman correlation- data vs. fit		Convergence
	Rho	P-value	# of iterations to convergence	Steps size
Replicate 1	0.918182	0	5	0.00417649
Replicate 2	0.883333	0.0030754	5	0.00526358
Replicate 3	0.7	0.043254	5	0.00394033
Replicate 4	0.790909	0.00606083	5	0.00670103
Replicate 5	0.781818	0.0116513	5	0.00600991
Replicate 6	0.833333	0.015377	5	0.00618697
Replicate 7	0.857143	0.0107143	5	0.00626181
		95% Confidence intervals
		Parameter value	Lower bound	Upper bound	Delta between the value and bound
Replicate 1	Kr	0.998499	-47.432	49.429	48.4305
	B	0.000157585	8.93109e-05	0.00022586	6.82745e-05
Replicate 2	Kr	0.998498	-105.632	107.629	106.631
	B	0.000249256	8.05397e-05	0.000417972	0.000168716
Replicate 3	Kr	0.998499	-63.9678	65.9648	64.9663
	B	0.000139964	4.03046e-05	0.000239624	9.96596e-05
Replicate 4	Kr	0.998498	-279.695	281.692	280.693
	B	0.00041065	-0.000443153	0.00126445	0.000853803
Replicate 5	Kr	0.998498	-235.064	237.061	236.062
	B	0.00032892	-0.000198005	0.000855845	0.000526925
Replicate 6	Kr	0.998498	-443.013	445.01	444.012
	B	0.000512775	-0.00129058	0.00231613	0.00180336
Replicate 7	Kr	0.998498	-209.97	211.967	210.968
	B	0.000353349	-0.000167128	0.000873826	0.000520477

[truncated: 1 more sheets: Giraffe 68]
